# Supplementary material for: Calpains as novel players in the molecular pathogenesis of spinocerebellar ataxia type 17
Source: Cell Mol Life Sci. 2022 Apr 28;79(5):262. doi: 10.1007/s00018-022-04274-6 (PMC9050766; doi:10.1007/s00018-022-04274-6)
Supplement: Supplementary file 2 — Supplementary file2 (XLSX 1891 KB) [file 18_2022_4274_MOESM2_ESM.xlsx]

## Sheet: Analysis (PC12 TBP13Q vs 105Q)
gene_id	symbol	description	logFC	PValue	FDR	effect
ENSRNOG00000000010	Cbln1	cerebellin 1 precursor	0.628859	0.233977	0.474757
ENSRNOG00000000024	Hebp1	heme binding protein 1	-0.55386	0.320251	0.555043
ENSRNOG00000000033	Tmcc2	transmembrane and coiled-coil domain family 2	-0.680837	0.227813	0.468828
ENSRNOG00000000034	Nuak2	NUAK family kinase 2	-0.0834527	0.834223	0.917931
ENSRNOG00000000043	Idua	iduronidase, alpha-L-	-1.10484	0.0691798	0.282506
ENSRNOG00000000044	Tmem175	transmembrane protein 175	-0.368939	0.322116	0.556745
ENSRNOG00000000047	Cd82	Cd82 molecule	-0.404161	0.181397	0.420845
ENSRNOG00000000048	Gak	cyclin G associated kinase	0.149534	0.674377	0.82074
ENSRNOG00000000054	Abhd8	abhydrolase domain containing 8	0.370041	0.222671	0.462632
ENSRNOG00000000062	Pcgf3	polycomb group ring finger 3	-0.208497	0.492233	0.694106
ENSRNOG00000000064	Atp5i	ATP synthase, H+ transporting, mitochondrial Fo complex, subunit E	-1.22025	0.0585935	0.266301
ENSRNOG00000000066	Fbxo28	F-box protein 28	0.733279	0.155015	0.393554
ENSRNOG00000000068	Ppp2r5a	protein phosphatase 2, regulatory subunit B', alpha	-0.287554	0.364807	0.596455
ENSRNOG00000000075	Mtf2	metal response element binding transcription factor 2	-0.239418	0.408962	0.634353
ENSRNOG00000000082	Hltf	helicase-like transcription factor	0.22578	0.3626	0.59426
ENSRNOG00000000095	Gpr89b	G protein-coupled receptor 89B	-0.52115	0.178171	0.417919
ENSRNOG00000000098	Rnf115	ring finger protein 115	0.132951	0.705064	0.839402
ENSRNOG00000000104	Thoc3	THO complex 3	-0.115355	0.666954	0.816461
ENSRNOG00000000105	Cplx2	complexin 2	-1.76922	0.00705254	0.11327	down
ENSRNOG00000000108	Aga	aspartylglucosaminidase	-0.628322	0.0474945	0.247028	down
ENSRNOG00000000112	Champ1	chromosome alignment maintaining phosphoprotein 1	-0.0720942	0.760118	0.874303
ENSRNOG00000000113	Elac1	elaC ribonuclease Z 1	0.184569	0.765551	0.877582
ENSRNOG00000000122	Ak2	adenylate kinase 2	0.851948	0.106964	0.335422
ENSRNOG00000000127	Kpna6	karyopherin subunit alpha 6	-0.815084	0.225721	0.466028
ENSRNOG00000000145	Pik3r3	phosphoinositide-3-kinase regulatory subunit 3	-0.403707	0.224918	0.465169
ENSRNOG00000000150	Dnajc1	DnaJ heat shock protein family (Hsp40) member C1	-0.431494	0.25817	0.498058
ENSRNOG00000000151	Ldlrap1	low density lipoprotein receptor adaptor protein 1	-0.903012	0.0385039	0.231426	down
ENSRNOG00000000157	Atg12	autophagy related 12	-0.00432235	0.984774	0.993746
ENSRNOG00000000158	Cdo1	cysteine dioxygenase type 1	-0.0601542	0.887578	0.946682
ENSRNOG00000000161	Chm	CHM, Rab escort protein 1	-0.560059	0.150476	0.38849
ENSRNOG00000000164	Lamp2	lysosomal-associated membrane protein 2	0.400724	0.130971	0.365935
ENSRNOG00000000166	Apex2	apurinic/apyrimidinic endodeoxyribonuclease 2	0.534832	0.129875	0.364348
ENSRNOG00000000169	Spata5l1	spermatogenesis associated 5-like 1	-0.378275	0.468486	0.677712
ENSRNOG00000000170	Slc30a4	solute carrier family 30 member 4	-1.24654	0.00147168	0.0437604	down
ENSRNOG00000000177	Plpp2	phospholipid phosphatase 2	-0.17966	0.495747	0.696509
ENSRNOG00000000185	Mpst	mercaptopyruvate sulfurtransferase	-0.0590818	0.845346	0.924109
ENSRNOG00000000186	Tst	thiosulfate sulfurtransferase	0.213943	0.344714	0.576766
ENSRNOG00000000190	Ep300	E1A binding protein p300	-0.802197	0.049345	0.249763	down
ENSRNOG00000000204	Syncrip	synaptotagmin binding, cytoplasmic RNA interacting protein	0.162354	0.457601	0.669101
ENSRNOG00000000221	Abhd5	abhydrolase domain containing 5	0.917757	0.0559304	0.262421
ENSRNOG00000000230	Lmf1	lipase maturation factor 1	0.553891	0.336665	0.568718
ENSRNOG00000000231	Kctd17	potassium channel tetramerization domain containing 17	0.343438	0.345214	0.576976
ENSRNOG00000000236	Zfp207	zinc finger protein 207	0.159614	0.571778	0.752228
ENSRNOG00000000239	Ccl7	C-C motif chemokine ligand 7	0.414838	0.476385	0.683785
ENSRNOG00000000244	Coil	coilin	-0.173027	0.56165	0.745945
ENSRNOG00000000245	Slc16a6	solute carrier family 16, member 6	-0.5657	0.0755183	0.289909
ENSRNOG00000000246	Amz2	archaelysin family metallopeptidase 2	0.236153	0.378126	0.606117
ENSRNOG00000000247	Mfsd11	major facilitator superfamily domain containing 11	0.430128	0.224013	0.463996
ENSRNOG00000000248	Srsf2	serine and arginine rich splicing factor 2	-0.683959	0.114112	0.346079
ENSRNOG00000000249	Mettl23	methyltransferase like 23	-0.464621	0.398203	0.624793
ENSRNOG00000000250	Jmjd6	jumonji domain containing 6	0.120768	0.729555	0.855626
ENSRNOG00000000257	Smpd3	sphingomyelin phosphodiesterase 3	-0.0957561	0.760087	0.874303
ENSRNOG00000000258	Prmt7	protein arginine methyltransferase 7	-0.0313758	0.929261	0.968616
ENSRNOG00000000262	Zfp821	zinc finger protein 821	1.33691	0.0267154	0.198348	up
ENSRNOG00000000264	Def8	differentially expressed in FDCP 8 homolog	-0.408238	0.206232	0.448349
ENSRNOG00000000274	Phyhipl	phytanoyl-CoA 2-hydroxylase interacting protein-like	-0.325398	0.211416	0.453775
ENSRNOG00000000275	Fam13c	family with sequence similarity 13, member C	0.968431	0.0228375	0.186441	up
ENSRNOG00000000279	Rtn4ip1	reticulon 4 interacting protein 1	-0.405562	0.338809	0.571194
ENSRNOG00000000281	Prodh1	proline dehydrogenase 1	0.347894	0.542365	0.731432
ENSRNOG00000000283	Dgcr14	DiGeorge syndrome critical region gene 14	-0.419905	0.258698	0.498525
ENSRNOG00000000288	Scarf2	scavenger receptor class F, member 2	0.502171	0.304688	0.540426
ENSRNOG00000000302	Sesn1	sestrin 1	-0.0759825	0.904628	0.955977
ENSRNOG00000000303	Cep57l1	centrosomal protein 57-like 1	0.347965	0.157222	0.396109
ENSRNOG00000000304	Cd164	CD164 molecule	0.937055	0.14922	0.387575
ENSRNOG00000000306	Smpd2	sphingomyelin phosphodiesterase 2	-0.304217	0.370862	0.601108
ENSRNOG00000000307	Mical1	microtubule associated monooxygenase, calponin and LIM domain containing 1	-1.00272	0.136573	0.371246
ENSRNOG00000000308	Zbtb24	zinc finger and BTB domain containing 24	0.177462	0.665166	0.81596
ENSRNOG00000000312	Fig4	FIG4 phosphoinositide 5-phosphatase	0.184323	0.477919	0.684723
ENSRNOG00000000314	Sec63	SEC63 homolog, protein translocation regulator	0.574532	0.0307406	0.210564	up
ENSRNOG00000000321	Cd24	CD24 molecule	-1.49466	0.00103079	0.0335748	down
ENSRNOG00000000322	Atg5	autophagy related 5	0.560616	0.132115	0.366999
ENSRNOG00000000327	Hace1	HECT domain and ankyrin repeat containing, E3 ubiquitin protein ligase 1	1.13006	0.0256979	0.195958	up
ENSRNOG00000000340	RGD1304704	similar to Hypothetical protein CGI-99	0.695835	0.0807492	0.299254
ENSRNOG00000000386	Pbld1	phenazine biosynthesis-like protein domain containing 1	1.96244	0.0129645	0.147376	up
ENSRNOG00000000387	Slc25a16	solute carrier family 25 member 16	0.404413	0.409749	0.635267
ENSRNOG00000000392	Supv3l1	Suv3 like RNA helicase	0.577725	0.304244	0.539836
ENSRNOG00000000395	Kif1bp	KIF1 binding protein	0.666165	0.0315716	0.212622	up
ENSRNOG00000000396	Ddx50	DExD-box helicase 50	1.12609	0.0299379	0.208061	up
ENSRNOG00000000397	Ccar1	cell division cycle and apoptosis regulator 1	0.0369965	0.871775	0.938107
ENSRNOG00000000398	Zufsp	zinc finger with UFM1-specific peptidase domain	-0.0785146	0.856815	0.929399
ENSRNOG00000000408	Gopc	golgi associated PDZ and coiled-coil motif containing	0.0604896	0.805175	0.901335
ENSRNOG00000000411	Nus1	NUS1 dehydrodolichyl diphosphate synthase subunit	-0.218193	0.575292	0.755115
ENSRNOG00000000414	Cep85l	centrosomal protein 85-like	-0.267338	0.49941	0.699611
ENSRNOG00000000415	Asf1a	anti-silencing function 1A histone chaperone	0.990808	0.0552495	0.262094
ENSRNOG00000000417	Numa1	nuclear mitotic apparatus protein 1	0.0816247	0.703783	0.838816
ENSRNOG00000000418	Zbtb12	zinc finger and BTB domain containing 12	0.0478824	0.934479	0.970611
ENSRNOG00000000420	Nelfe	negative elongation factor complex member E	-0.267728	0.260022	0.499658
ENSRNOG00000000421	Skiv2l	Ski2 like RNA helicase	1.22317	0.061382	0.270289
ENSRNOG00000000422	Dxo	decapping exoribonuclease	0.204518	0.74095	0.862051
ENSRNOG00000000431	Atf6b	activating transcription factor 6 beta	-0.139324	0.747921	0.867433
ENSRNOG00000000432	Fkbpl	FK506 binding protein-like	-0.124548	0.831258	0.916247
ENSRNOG00000000433	Prrt1	proline-rich transmembrane protein 1	-0.302402	0.368839	0.599519
ENSRNOG00000000435	Ppt2	palmitoyl-protein thioesterase 2	-0.329141	0.252146	0.492416
ENSRNOG00000000436	Egfl8	EGF-like-domain, multiple 8	0.946762	0.0832547	0.304202
ENSRNOG00000000437	Agpat1	1-acylglycerol-3-phosphate O-acyltransferase 1	0.287691	0.611146	0.779494
ENSRNOG00000000438	Rnf5	ring finger protein 5	3.04244	0.0297593	0.208061	up
ENSRNOG00000000439	Ager	advanced glycosylation end product-specific receptor	-0.711582	0.198957	0.440058
ENSRNOG00000000440	Pbx2	PBX homeobox 2	0.0772659	0.766781	0.878187
ENSRNOG00000000457	Tap1	transporter 1, ATP binding cassette subfamily B member	0.244065	0.355508	0.587645
ENSRNOG00000000459	Psmb9	proteasome subunit beta 9	1.11396	0.06761	0.280804
ENSRNOG00000000463	Col11a2	collagen type XI alpha 2 chain	-1.61674	0.0319355	0.212872	down
ENSRNOG00000000464	Rxrb	retinoid X receptor beta	0.14702	0.700936	0.837587
ENSRNOG00000000465	Slc39a7	solute carrier family 39 member 7	-0.442256	0.127857	0.361812
ENSRNOG00000000466	Hsd17b8	hydroxysteroid (17-beta) dehydrogenase 8	0.0932279	0.760457	0.874562
ENSRNOG00000000467	Ring1	ring finger protein 1	0.0618065	0.943005	0.974729
ENSRNOG00000000470	Vps52	VPS52 GARP complex subunit	-0.263958	0.414945	0.639302
ENSRNOG00000000471	B3galt4	Beta-1,3-galactosyltransferase 4	-1.5434	0.0328243	0.215475	down
ENSRNOG00000000473	Pfdn6	prefoldin subunit 6	-0.65701	0.121213	0.353051
ENSRNOG00000000474	Rgl2	ral guanine nucleotide dissociation stimulator-like 2	0.466686	0.241072	0.481893
ENSRNOG00000000476	Zbtb22	zinc finger and BTB domain containing 22	-0.361637	0.425322	0.646999
ENSRNOG00000000477	Daxx	death-domain associated protein	0.337425	0.259608	0.49933
ENSRNOG00000000479	Kifc1	kinesin family member C1	0.727103	0.154349	0.393257
ENSRNOG00000000480	Phf1	PHD finger protein 1	-0.135033	0.796737	0.8972
ENSRNOG00000000481	Cuta	cutA divalent cation tolerance homolog	-0.35421	0.189587	0.430014
ENSRNOG00000000485	Bak1	BCL2-antagonist/killer 1	-0.886979	0.0486186	0.24897	down
ENSRNOG00000000487	Grm4	glutamate metabotropic receptor 4	-0.984597	0.0202585	0.177275	down
ENSRNOG00000000490	Rps10	ribosomal protein S10	0.264844	0.671641	0.819249
ENSRNOG00000000493	Snrpc	small nuclear ribonucleoprotein polypeptide C	-0.391808	0.15178	0.389981
ENSRNOG00000000498	Anks1a	ankyrin repeat and sterile alpha motif domain containing 1A	-0.0682094	0.80305	0.90018
ENSRNOG00000000499	Tcp11	t-complex 11	-1.53289	0.0112292	0.138096	down
ENSRNOG00000000501	Zfp523	zinc finger protein 523	0.364984	0.388231	0.616519
ENSRNOG00000000502	Def6	DEF6 guanine nucleotide exchange factor	0.912728	0.043752	0.241806	up
ENSRNOG00000000503	Ppard	peroxisome proliferator-activated receptor delta	0.134904	0.633184	0.794583
ENSRNOG00000000504	Fance	Fanconi anemia, complementation group E	-0.722273	0.0496144	0.249999	down
ENSRNOG00000000505	Rpl10a	ribosomal protein L10A	-0.855446	0.0474446	0.246902	down
ENSRNOG00000000506	Tead3	TEA domain transcription factor 3	-1.65853	0.0630439	0.272982
ENSRNOG00000000511	Srpk1	SRSF protein kinase 1	-0.834471	0.116104	0.348166
ENSRNOG00000000512	Slc26a8	solute carrier family 26 member 8	-0.457198	0.293975	0.530324
ENSRNOG00000000513	Mapk14	mitogen activated protein kinase 14	-0.530724	0.0376512	0.228449	down
ENSRNOG00000000515	Mapk13	mitogen activated protein kinase 13	-0.671223	0.128802	0.363038
ENSRNOG00000000517	Kctd20	potassium channel tetramerization domain containing 20	-0.485314	0.278318	0.514378
ENSRNOG00000000519	Stk38	serine/threonine kinase 38	0.0686476	0.875644	0.940367
ENSRNOG00000000520	Srsf3	serine and arginine rich splicing factor 3	0.859723	0.185739	0.425501
ENSRNOG00000000521	Cdkn1a	cyclin-dependent kinase inhibitor 1A	-0.616284	0.0639552	0.275013
ENSRNOG00000000522	Cpne5	copine 5	-0.217946	0.510779	0.708928
ENSRNOG00000000523	Ppil1	peptidylprolyl isomerase like 1	0.481203	0.0607866	0.26927
ENSRNOG00000000524	RGD735065	similar to GI:13385412-like protein splice form I	0.00565586	0.980064	0.99181
ENSRNOG00000000525	Pi16	peptidase inhibitor 16	-0.76089	0.103593	0.331016
ENSRNOG00000000527	Mtch1	mitochondrial carrier 1	-1.21878	0.0253017	0.195162	down
ENSRNOG00000000531	Ccdc167	coiled-coil domain containing 167	0.0438586	0.927252	0.967598
ENSRNOG00000000532	Cmtr1	cap methyltransferase 1	-0.0194362	0.931541	0.969203
ENSRNOG00000000541	Glo1	glyoxalase 1	-0.0191124	0.947857	0.977396
ENSRNOG00000000546	Nt5dc1	5'-nucleotidase domain containing 1	1.24676	0.00564415	0.101838	up
ENSRNOG00000000547	Tspyl4	TSPY-like 4	0.0316213	0.910379	0.95957
ENSRNOG00000000549	Tspyl1	TSPY-like 1	-0.0719822	0.778429	0.88625
ENSRNOG00000000551	RGD1305587	similar to RIKEN cDNA 2010107G23	-0.348641	0.398887	0.625484
ENSRNOG00000000557	Ppa1	pyrophosphatase (inorganic) 1	0.0931543	0.7089	0.842846
ENSRNOG00000000560	Lrrc20	leucine rich repeat containing 20	-1.0469	0.0986869	0.324789
ENSRNOG00000000561	Pald1	phosphatase domain containing, paladin 1	0.807205	0.262972	0.502584
ENSRNOG00000000565	Sgpl1	sphingosine-1-phosphate lyase 1	0.271731	0.494314	0.695763
ENSRNOG00000000566	Pcbd1	pterin-4 alpha-carbinolamine dehydratase 1	-0.358005	0.137909	0.373387
ENSRNOG00000000567	Unc5b	unc-5 netrin receptor B	-0.283604	0.603146	0.774042
ENSRNOG00000000568	Slc29a3	solute carrier family 29 member 3	-0.0300775	0.982908	0.99324
ENSRNOG00000000571	Psap	prosaposin	0.268434	0.629608	0.792946
ENSRNOG00000000572	Chst3	carbohydrate sulfotransferase 3	-0.407583	0.365889	0.59745
ENSRNOG00000000576	Anapc16	anaphase promoting complex subunit 16	-0.144968	0.609225	0.778386
ENSRNOG00000000581	Cdc40	cell division cycle 40	-0.1058	0.779604	0.886957
ENSRNOG00000000583	Cdk19	cyclin-dependent kinase 19	-1.31758	0.0325563	0.214789	down
ENSRNOG00000000585	Amd1	adenosylmethionine decarboxylase 1	-0.168176	0.80077	0.899138
ENSRNOG00000000586	Gtf3c6	general transcription factor 3C subunit 6	-0.614212	0.146343	0.383884
ENSRNOG00000000587	Rpf2	ribosome production factor 2 homolog	0.300797	0.368913	0.599519
ENSRNOG00000000588	Slc16a10	solute carrier family 16 member 10	-0.977066	0.0967615	0.321868
ENSRNOG00000000593	Rev3l	REV3 like, DNA directed polymerase zeta catalytic subunit	-0.347926	0.347132	0.579076
ENSRNOG00000000595	Traf3ip2	Traf3 interacting protein 2	-0.636173	0.0644937	0.275661
ENSRNOG00000000596	Fyn	FYN proto-oncogene, Src family tyrosine kinase	-0.298336	0.433171	0.653165
ENSRNOG00000000598	Tube1	tubulin, epsilon 1	0.688054	0.0603536	0.269087
ENSRNOG00000000604	Hdac2	histone deacetylase 2	0.0725302	0.815898	0.907004
ENSRNOG00000000609	Ipmk	inositol polyphosphate multikinase	0.544037	0.105785	0.333908
ENSRNOG00000000610	Cisd1	CDGSH iron sulfur domain 1	-0.869615	0.0499208	0.250568	down
ENSRNOG00000000611	Ube2d1	ubiquitin-conjugating enzyme E2D 1	0.826148	0.0714191	0.285531
ENSRNOG00000000613	Tfam	transcription factor A, mitochondrial	0.719682	0.0255293	0.195867	up
ENSRNOG00000000620	AABR07041078.1		-1.31891	0.0104499	0.134758	down
ENSRNOG00000000622	Hint1	histidine triad nucleotide binding protein 1	0.766909	0.171803	0.411718
ENSRNOG00000000632	Cdk1	cyclin-dependent kinase 1	0.743685	0.0955633	0.320109
ENSRNOG00000000635	Arid5b	AT-rich interaction domain 5B	0.504865	0.0870461	0.309804
ENSRNOG00000000636	Rtkn2	rhotekin 2	-0.322079	0.637545	0.797304
ENSRNOG00000000638	Zfp365	zinc finger protein 365	0.267684	0.31628	0.551756
ENSRNOG00000000639	Ado	2-aminoethanethiol dioxygenase	0.159381	0.74092	0.862051
ENSRNOG00000000640	Egr2	early growth response 2	-2.53159	0.0231517	0.187136	down
ENSRNOG00000000645	Reep3	receptor accessory protein 3	0.144167	0.602756	0.773926
ENSRNOG00000000648	Jmjd1c	jumonji domain containing 1C	-0.830542	0.00705237	0.11327	down
ENSRNOG00000000657	Nek7	NIMA-related kinase 7	0.141964	0.764354	0.877313
ENSRNOG00000000658	Acacb	acetyl-CoA carboxylase beta	-4.23633	0.000145106	0.00975865	down
ENSRNOG00000000661	Hps4	Hermansky-Pudlak syndrome 4	-0.379487	0.467778	0.677402
ENSRNOG00000000663	Tfip11	tuftelin interacting protein 11	0.307899	0.465332	0.67512
ENSRNOG00000000664	Tpst2	tyrosylprotein sulfotransferase 2	-0.164172	0.725915	0.853647
ENSRNOG00000000665	Pitpnb	phosphatidylinositol transfer protein, beta	-0.64157	0.203498	0.44549
ENSRNOG00000000692	Ung	uracil-DNA glycosylase	0.229351	0.352623	0.584483
ENSRNOG00000000697	Coro1c	coronin 1C	0.444563	0.376419	0.605006
ENSRNOG00000000700	Tmem119	transmembrane protein 119	-2.15745	0.00012209	0.00882808	down
ENSRNOG00000000701	Iscu	iron-sulfur cluster assembly enzyme	0.2634	0.479813	0.685661
ENSRNOG00000000702	Sart3	squamous cell carcinoma antigen recognized by T-cells 3	0.142148	0.628824	0.792271
ENSRNOG00000000708	Sgsm1	small G protein signaling modulator 1	0.193003	0.695808	0.834516
ENSRNOG00000000718	Cggbp1	CGG triplet repeat binding protein 1	0.0823231	0.791823	0.894615
ENSRNOG00000000723	RT1-CE5	RT1 class I, locus CE5	1.31465	0.187582	0.427691
ENSRNOG00000000763	RT1-M3-1	RT1 class Ib, locus M3, gene 1	0.291461	0.441192	0.658842
ENSRNOG00000000774	Gabbr1	gamma-aminobutyric acid type B receptor subunit 1	0.104127	0.66263	0.813875
ENSRNOG00000000777	RT1-S3	RT1 class Ib, locus S3	-0.473114	0.36781	0.598724
ENSRNOG00000000778	Znrd1as1	ZNRD1 antisense RNA 1	0.460318	0.197862	0.438956
ENSRNOG00000000779	Znrd1	zinc ribbon domain containing 1	0.642629	0.271938	0.510502
ENSRNOG00000000780	Ppp1r11	protein phosphatase 1, regulatory (inhibitor) subunit 11	-1.17695	0.0430833	0.241441	down
ENSRNOG00000000781	Rnf39	ring finger protein 39	-0.193734	0.398251	0.624793
ENSRNOG00000000785	Trim39	tripartite motif-containing 39	-0.802835	0.0748993	0.288939
ENSRNOG00000000786	Rpp21	ribonuclease P/MRP 21 subunit	-0.227915	0.446514	0.662163
ENSRNOG00000000795	RT1-N3	RT1 class Ib, locus N3	0.0430381	0.887555	0.946682
ENSRNOG00000000796	Ranbp2	RAN binding protein 2	-0.400638	0.131842	0.366762
ENSRNOG00000000798	Gnl1	G protein nucleolar 1	-0.166889	0.519843	0.715929
ENSRNOG00000000799	Abcf1	ATP binding cassette subfamily F member 1	-0.216389	0.430837	0.651164
ENSRNOG00000000802	Tbc1d32	TBC1 domain family, member 32	0.297865	0.469004	0.678257
ENSRNOG00000000804	Mrps18b	mitochondrial ribosomal protein S18B	-0.524229	0.12005	0.352188
ENSRNOG00000000808	Hsf2	heat shock transcription factor 2	-0.618889	0.12684	0.3609
ENSRNOG00000000809	Atat1	alpha tubulin acetyltransferase 1	-0.22759	0.480934	0.686937
ENSRNOG00000000812	RGD1302996	hypothetical protein MGC:15854	0.464931	0.389432	0.617505
ENSRNOG00000000816	Ppp1r18	protein phosphatase 1, regulatory subunit 18	0.26471	0.607764	0.777553
ENSRNOG00000000818	Nrm	nurim (nuclear envelope membrane protein)	1.37458	0.0364113	0.226068	up
ENSRNOG00000000823	Gcc2	GRIP and coiled-coil domain containing 2	-0.296021	0.268052	0.506953
ENSRNOG00000000824	Dse	dermatan sulfate epimerase	-0.578822	0.14848	0.386737
ENSRNOG00000000826	Flot1	flotillin 1	-0.350486	0.219615	0.46034
ENSRNOG00000000827	Ier3	immediate early response 3	-0.610518	0.0513095	0.254576
ENSRNOG00000000831	Gtf2h4	general transcription factor 2H subunit 4	-0.200297	0.468092	0.677448
ENSRNOG00000000833	Vars2	valyl-tRNA synthetase 2, mitochondrial	-0.054458	0.873791	0.939289
ENSRNOG00000000839	Nfkbil1	NFKB inhibitor like 1	-0.922206	0.115796	0.348166
ENSRNOG00000000840	Atp6v1g2	ATPase H+ transporting V1 subunit G2	0.470026	0.197377	0.43848
ENSRNOG00000000841	Ddx39b	DExD-box helicase 39B	0.341612	0.477282	0.68443
ENSRNOG00000000842	Ddah2	dimethylarginine dimethylaminohydrolase 2	1.00346	0.179078	0.418812
ENSRNOG00000000847	Csnk2b	casein kinase 2 beta	0.118111	0.584665	0.760556
ENSRNOG00000000848	Gpank1	G patch domain and ankyrin repeats 1	0.0484738	0.870078	0.937435
ENSRNOG00000000851	Bag6	BCL2-associated athanogene 6	0.554288	0.0456676	0.244128	up
ENSRNOG00000000852	Prrc2a	proline-rich coiled-coil 2A	0.192676	0.626438	0.790995
ENSRNOG00000000857	Msh5	mutS homolog 5	-1.02077	0.119991	0.352138
ENSRNOG00000000866	Rbmx	RNA binding motif protein, X-linked	0.148722	0.595118	0.76798
ENSRNOG00000000867	Vars	valyl-tRNA synthetase	0.126608	0.602143	0.773491
ENSRNOG00000000869	Arhgef6	Rac/Cdc42 guanine nucleotide exchange factor 6	0.625764	0.217075	0.457789
ENSRNOG00000000875	Fhl1	four and a half LIM domains 1	1.57977	0.00888254	0.126744	up
ENSRNOG00000000879	Slc9a6	solute carrier family 9 member A6	0.654488	0.141788	0.378035
ENSRNOG00000000881	Mmgt1	membrane magnesium transporter 1	0.789317	0.0213745	0.18171	up
ENSRNOG00000000888	Sbds	SBDS ribosome assembly guanine nucleotide exchange factor	1.07762	0.054761	0.261677
ENSRNOG00000000893	Tmem248	transmembrane protein 248	-0.657008	0.109038	0.339248
ENSRNOG00000000895	Rabgef1	RAB guanine nucleotide exchange factor 1	-0.243141	0.559642	0.745257
ENSRNOG00000000900	Tpst1	tyrosylprotein sulfotransferase 1	0.289325	0.535235	0.726798
ENSRNOG00000000901	Crcp	CGRP receptor component	0.475764	0.135922	0.370518
ENSRNOG00000000902	Hsph1	heat shock protein family H (Hsp110) member 1	0.0971452	0.772514	0.881971
ENSRNOG00000000903	Asl	argininosuccinate lyase	-0.129212	0.662451	0.813875
ENSRNOG00000000909	Uspl1	ubiquitin specific peptidase like 1	0.140539	0.681096	0.825128
ENSRNOG00000000913	Gusb	glucuronidase, beta	-0.0120287	0.983606	0.99342
ENSRNOG00000000918	Zbed5	zinc finger, BED-type containing 5	0.533458	0.205347	0.447632
ENSRNOG00000000921	Ubl3	ubiquitin-like 3	0.638932	0.341723	0.574271
ENSRNOG00000000922	Sumf2	sulfatase modifying factor 2	-0.925493	0.0601041	0.268972
ENSRNOG00000000923	Cct6a	chaperonin containing TCP1 subunit 6A	0.392662	0.256322	0.496245
ENSRNOG00000000924	Slc7a1	solute carrier family 7 member 1	-0.721568	0.0493034	0.249763	down
ENSRNOG00000000925	Psph	phosphoserine phosphatase	-0.0713093	0.810738	0.903775
ENSRNOG00000000926	Mrps17	mitochondrial ribosomal protein S17	-0.155276	0.584625	0.760556
ENSRNOG00000000931	Sfswap	splicing factor SWAP homolog	-0.151824	0.521187	0.716549
ENSRNOG00000000936	Stx2	syntaxin 2	-0.194368	0.533708	0.725364
ENSRNOG00000000937	Slc46a3	solute carrier family 46, member 3	0.125113	0.798456	0.89772
ENSRNOG00000000938	Ran	RAN, member RAS oncogene family	1.03139	0.115725	0.348166
ENSRNOG00000000940	Flt1	FMS-related tyrosine kinase 1	6.02279	1.45292e-06	0.00124808	up
ENSRNOG00000000942	Pan3	PAN3 poly(A) specific ribonuclease subunit	-0.933843	0.187181	0.427175
ENSRNOG00000000954	Polr1d	RNA polymerase I subunit D	0.911734	0.185978	0.425859
ENSRNOG00000000955	Lnx2	ligand of numb-protein X 2	0.573397	0.2003	0.442011
ENSRNOG00000000957	Rpl21	ribosomal protein L21	0.579926	0.377651	0.605986
ENSRNOG00000000961	Glt1d1	glycosyltransferase 1 domain containing 1	-0.346267	0.233267	0.474517
ENSRNOG00000000962	Slc15a4	solute carrier family 15 member 4	0.257259	0.335928	0.568271
ENSRNOG00000000964	AABR07036087.1		-1.17298	0.0296796	0.208038	down
ENSRNOG00000000967	Aacs	acetoacetyl-CoA synthetase	-0.0365879	0.883978	0.944852
ENSRNOG00000000968	Rnf6	ring finger protein 6	-0.0869502	0.836658	0.919559
ENSRNOG00000000974	Zfp358	zinc finger protein 358	-0.942852	0.0595822	0.268134
ENSRNOG00000000975	Mcoln1	mucolipin 1	0.116004	0.793246	0.895156
ENSRNOG00000000979	Bri3bp	Bri3 binding protein	-0.0707563	0.857958	0.930002
ENSRNOG00000000983	Zfp394	zinc finger protein 394	0.521511	0.165037	0.405094
ENSRNOG00000000985	Cpsf4	cleavage and polyadenylation specific factor 4	-0.0969257	0.767112	0.878356
ENSRNOG00000000986	Camsap3	calmodulin regulated spectrin-associated protein family, member 3	0.231725	0.626891	0.791287
ENSRNOG00000000987	Ptcd1	pentatricopeptide repeat domain 1	-0.130767	0.669487	0.818101
ENSRNOG00000000988	Xab2	XPA binding protein 2	0.464642	0.12699	0.361106
ENSRNOG00000000989	Bud31	BUD31 homolog	0.487673	0.28576	0.522271
ENSRNOG00000000990	Pdap1	PDGFA associated protein 1	-0.46334	0.125475	0.359348
ENSRNOG00000000991	Arpc1b	actin related protein 2/3 complex, subunit 1B	-0.900714	0.0321301	0.213481	down
ENSRNOG00000000994	Stxbp2	syntaxin binding protein 2	0.0258967	0.924978	0.966123
ENSRNOG00000000996	Arpc1a	actin related protein 2/3 complex, subunit 1A	0.519799	0.0737555	0.287724
ENSRNOG00000000999	Smurf1	SMAD specific E3 ubiquitin protein ligase 1	0.184219	0.569988	0.75121
ENSRNOG00000001003	Trappc5	trafficking protein particle complex 5	-0.410535	0.106321	0.334912
ENSRNOG00000001004	Ncor2	nuclear receptor co-repressor 2	-0.0138098	0.971316	0.987228
ENSRNOG00000001009	Bri3	brain protein I3	0.610192	0.356917	0.588878
ENSRNOG00000001010	Tecpr1	tectonin beta-propeller repeat containing 1	0.408568	0.404242	0.630081
ENSRNOG00000001030	Tsc22d1	TSC22 domain family, member 1	0.295991	0.666709	0.816461
ENSRNOG00000001032	Ccz1b	CCZ1 homolog B, vacuolar protein trafficking and biogenesis associated	0.309583	0.355209	0.587372
ENSRNOG00000001033	Nufip1	NUFIP1, FMR1 interacting protein 1	0.184699	0.541141	0.730715
ENSRNOG00000001034	Evi5l	ecotropic viral integration site 5-like	0.161936	0.736893	0.859328
ENSRNOG00000001035	Gtf2h3	general transcription factor IIH subunit 3	0.391757	0.363376	0.595025
ENSRNOG00000001037	Gpalpp1	GPALPP motifs containing 1	-0.140136	0.598649	0.770401
ENSRNOG00000001039	Eif2b1	eukaryotic translation initiation factor 2B subunit 1 alpha	0.346823	0.312297	0.54746
ENSRNOG00000001040	Pms2	PMS1 homolog 2, mismatch repair system component	1.60383	0.0178569	0.169861	up
ENSRNOG00000001043	Ddx55	DEAD-box helicase 55	0.228231	0.397316	0.624141
ENSRNOG00000001044	Aimp2	aminoacyl tRNA synthetase complex-interacting multifunctional protein 2	-0.292151	0.393775	0.621217
ENSRNOG00000001049	Tpt1	tumor protein, translationally-controlled 1	0.61563	0.195532	0.43669
ENSRNOG00000001050	Eif2ak1	eukaryotic translation initiation factor 2 alpha kinase 1	-0.00809181	0.973142	0.987931
ENSRNOG00000001052	Slc25a30	solute carrier family 25, member 30	1.29445	0.171997	0.411861
ENSRNOG00000001053	Tmed2	transmembrane p24 trafficking protein 2	0.510534	0.170793	0.41058
ENSRNOG00000001055	Rilpl1	Rab interacting lysosomal protein-like 1	0.0579724	0.800818	0.899138
ENSRNOG00000001056	Snapc2	small nuclear RNA activating complex, polypeptide 2	-0.84426	0.0618703	0.271175
ENSRNOG00000001057	Ctxn1	cortexin 1	-0.293943	0.623872	0.789133
ENSRNOG00000001058	Timm44	translocase of inner mitochondrial membrane 44	-1.13116	0.0476758	0.247545	down
ENSRNOG00000001059	Usp42	ubiquitin specific peptidase 42	0.392084	0.131721	0.366762
ENSRNOG00000001060	Snrnp35	small nuclear ribonucleoprotein U11/U12 subunit 35	-0.0343159	0.902917	0.955055
ENSRNOG00000001061	Rilpl2	Rab interacting lysosomal protein-like 2	0.747852	0.27419	0.512079
ENSRNOG00000001062	Kmt5a	lysine methyltransferase 5A	0.491313	0.20882	0.452211
ENSRNOG00000001064	Sbno1	strawberry notch homolog 1	-0.241406	0.28207	0.51818
ENSRNOG00000001065	Cyth3	cytohesin 3	-0.986259	0.00528536	0.0976906	down
ENSRNOG00000001068	Rac1	ras-related C3 botulinum toxin substrate 1	0.334757	0.297744	0.533719
ENSRNOG00000001069	Elavl1	ELAV like RNA binding protein 1	0.452303	0.147769	0.385613
ENSRNOG00000001070	Cdk2ap1	cyclin-dependent kinase 2 associated protein 1	0.418946	0.500418	0.700411
ENSRNOG00000001072	Cers4	ceramide synthase 4	0.952757	0.0266443	0.19802	up
ENSRNOG00000001074	Mphosph9	M-phase phosphoprotein 9	-0.0913894	0.762242	0.875685
ENSRNOG00000001079	Daglb	diacylglycerol lipase, beta	0.233768	0.577972	0.756342
ENSRNOG00000001080	Arl6ip4	ADP-ribosylation factor like GTPase 6 interacting protein 4	-0.727793	0.0273616	0.200256	down
ENSRNOG00000001081	Ogfod2	2-oxoglutarate and iron-dependent oxygenase domain containing 2	-0.744687	0.0767434	0.292319
ENSRNOG00000001082	Abcb9	ATP binding cassette subfamily B member 9	-0.646461	0.121753	0.353426
ENSRNOG00000001083	Kdelr2	KDEL endoplasmic reticulum protein retention receptor 2	1.20189	0.176604	0.416736
ENSRNOG00000001086	Vps37b	VPS37B, ESCRT-I subunit	-0.174797	0.646263	0.802986
ENSRNOG00000001088	Rfc3	replication factor C subunit 3	0.539914	0.218369	0.458791
ENSRNOG00000001090	Stard13	StAR-related lipid transfer domain containing 13	0.139002	0.791962	0.894667
ENSRNOG00000001091	Hip1r	huntingtin interacting protein 1 related	-1.0035	0.0627373	0.272462
ENSRNOG00000001098	Pds5b	PDS5 cohesin associated factor B	-0.367745	0.27558	0.512523
ENSRNOG00000001099	Rbak	RB-associated KRAB zinc finger	2.10431	0.0204562	0.177712	up
ENSRNOG00000001101	Rnf216	ring finger protein 216	-0.51324	0.067686	0.280892
ENSRNOG00000001104	Foxk1	forkhead box K1	-0.00179359	0.998223	0.998742
ENSRNOG00000001106	Denr	density regulated reinitiation and release factor	0.938805	0.0359479	0.224876	up
ENSRNOG00000001108	N4bp2l2	NEDD4 binding protein 2-like 2	0.273779	0.48642	0.691245
ENSRNOG00000001111	Brca2	BRCA2, DNA repair associated	-0.266685	0.396774	0.623704
ENSRNOG00000001114	Wipi2	WD repeat domain, phosphoinositide interacting 2	-1.09928	0.118495	0.350743
ENSRNOG00000001115	Slc29a4	solute carrier family 29 member 4	-0.589518	0.217733	0.458111
ENSRNOG00000001120	Med13l	mediator complex subunit 13-like	0.100606	0.808893	0.90266
ENSRNOG00000001126	Fbxw8	F-box and WD repeat domain containing 8	-0.700894	0.129541	0.363735
ENSRNOG00000001128	Tesc	tescalcin	-0.664289	0.304966	0.540547
ENSRNOG00000001134	Rfc5	replication factor C subunit 5	-0.117655	0.77718	0.885351
ENSRNOG00000001135	Wsb2	WD repeat and SOCS box-containing 2	-0.681338	0.13358	0.367326
ENSRNOG00000001136	Pebp1	phosphatidylethanolamine binding protein 1	0.0847417	0.779298	0.886957
ENSRNOG00000001138	Taok3	TAO kinase 3	0.0126364	0.957838	0.980771
ENSRNOG00000001139	Suds3	SDS3 homolog, SIN3A corepressor complex component	-0.349032	0.20226	0.443689
ENSRNOG00000001141	Srrm4	serine/arginine repetitive matrix 4	-0.561162	0.0840469	0.305472
ENSRNOG00000001142	Prkab1	protein kinase AMP-activated non-catalytic subunit beta 1	0.282063	0.529315	0.722523
ENSRNOG00000001143	Cit	citron rho-interacting serine/threonine kinase	-0.271013	0.502661	0.701999
ENSRNOG00000001148	Rplp0	ribosomal protein lateral stalk subunit P0	0.456805	0.588462	0.763215
ENSRNOG00000001149	Pxn	paxillin	0.0186275	0.945803	0.976352
ENSRNOG00000001151	Sirt4	sirtuin 4	-0.255947	0.57843	0.756529
ENSRNOG00000001153	Pla2g1b	phospholipase A2 group IB	-1.57364	0.000385509	0.0181737	down
ENSRNOG00000001156	Msi1	musashi RNA-binding protein 1	0.271123	0.419186	0.642543
ENSRNOG00000001158	Abcg1	ATP binding cassette subfamily G member 1	0.00537132	0.988807	0.995223
ENSRNOG00000001161	Gatc	glutamyl-tRNA amidotransferase subunit C	0.0928107	0.743659	0.864367
ENSRNOG00000001163	Srsf9	serine and arginine rich splicing factor 9	0.53126	0.192313	0.433362
ENSRNOG00000001169	Slc37a1	solute carrier family 37 member 1	0.95933	0.0844144	0.306012
ENSRNOG00000001170	Cox6a1	cytochrome c oxidase subunit 6A1	0.0670725	0.767709	0.87883
ENSRNOG00000001171	Coq5	coenzyme Q5, methyltransferase	0.438832	0.175381	0.414541
ENSRNOG00000001172	Rnf10	ring finger protein 10	-0.00211292	0.992646	0.996376
ENSRNOG00000001173	Cabp1	calcium binding protein 1	-1.2175	0.00182295	0.0494564	down
ENSRNOG00000001174	Pde9a	phosphodiesterase 9A	-3.47298	0.000425401	0.0194813	down
ENSRNOG00000001177	Acads	acyl-CoA dehydrogenase, C-2 to C-3 short chain	-1.34576	0.0147376	0.155749	down
ENSRNOG00000001178	Sppl3	signal peptide peptidase like 3	-0.248458	0.281596	0.517704
ENSRNOG00000001181	Wdr4	WD repeat domain 4	0.00153241	0.997087	0.998472
ENSRNOG00000001182	Ndufv3	NADH:ubiquinone oxidoreductase subunit V3	-0.36758	0.265799	0.504877
ENSRNOG00000001184	Pknox1	PBX/knotted 1 homeobox 1	-0.444948	0.328812	0.562448
ENSRNOG00000001185	RGD1311899	similar to RIKEN cDNA 2210016L21 gene	-1.18356	0.101092	0.328112
ENSRNOG00000001189	Sik1	salt-inducible kinase 1	0.890365	0.366258	0.597507
ENSRNOG00000001190	Git2	GIT ArfGAP 2	0.78879	0.0228969	0.186452	up
ENSRNOG00000001191	Tchp	trichoplein, keratin filament binding	0.0495931	0.845316	0.924109
ENSRNOG00000001192	Gltp	glycolipid transfer protein	1.03501	0.0188202	0.173035	up
ENSRNOG00000001194	Rrp1b	ribosomal RNA processing 1B	-0.720006	0.0486498	0.248997	down
ENSRNOG00000001195	Trpv4	transient receptor potential cation channel, subfamily V, member 4	-4.60738	7.18993e-06	0.00203369	down
ENSRNOG00000001199	Pop5	POP5 homolog, ribonuclease P/MRP subunit	-0.792747	0.0507731	0.252989
ENSRNOG00000001201	Cstb	cystatin B	1.99737	0.028732	0.204712	up
ENSRNOG00000001203	Rrp1	ribosomal RNA processing 1	0.154938	0.505907	0.705053
ENSRNOG00000001204	Ankrd13a	ankyrin repeat domain 13a	-0.670014	0.131971	0.366812
ENSRNOG00000001205	Agpat3	1-acylglycerol-3-phosphate O-acyltransferase 3	0.215894	0.359247	0.591286
ENSRNOG00000001210	Pwp2	PWP2 periodic tryptophan protein homolog (yeast)	0.183619	0.53327	0.724973
ENSRNOG00000001211	RGD1303003	homolog of zebrafish ES1	0.0879204	0.784988	0.890344
ENSRNOG00000001214	Pfkl	phosphofructokinase, liver type	-0.838609	0.186906	0.427055
ENSRNOG00000001215	RGD1309594	similar to RIKEN cDNA 1810043G02; DNA segment, Chr 10, Johns Hopkins University 13, expressed	-0.345412	0.385208	0.613233
ENSRNOG00000001222	Ube2g2	ubiquitin-conjugating enzyme E2G 2	-0.326598	0.451864	0.665479
ENSRNOG00000001223	Pttg1ip	pituitary tumor-transforming 1 interacting protein	-0.197034	0.455018	0.667771
ENSRNOG00000001225	Fam207a	family with sequence similarity 207, member A	-0.160995	0.59049	0.764505
ENSRNOG00000001227	Adarb1	adenosine deaminase, RNA-specific, B1	-0.555485	0.0581927	0.265736
ENSRNOG00000001228	Pofut2	protein O-fucosyltransferase 2	0.331816	0.576905	0.755472
ENSRNOG00000001229	Col18a1	collagen type XVIII alpha 1 chain	-1.8231	0.00299569	0.0688967	down
ENSRNOG00000001232	Slc19a1	solute carrier family 19 member 1	0.589141	0.152147	0.390289
ENSRNOG00000001235	Gna12	G protein subunit alpha 12	0.995475	0.0454553	0.243958	up
ENSRNOG00000001236	Brat1	BRCA1-associated ATM activator 1	0.610716	0.283004	0.518776
ENSRNOG00000001237	Cabin1	calcineurin binding protein 1	-0.0862936	0.744931	0.865327
ENSRNOG00000001238	Rsrc2	arginine and serine rich coiled-coil 2	-0.296793	0.252462	0.492681
ENSRNOG00000001239	Ddt	D-dopachrome tautomerase	0.15206	0.488245	0.692442
ENSRNOG00000001241	Iqce	IQ motif containing E	-1.48768	0.0664818	0.278842
ENSRNOG00000001243	Zcchc8	zinc finger CCHC-type containing 8	-0.0353863	0.92475	0.966078
ENSRNOG00000001245	Pcbp3	poly(rC) binding protein 3	-0.772478	0.0396178	0.232295	down
ENSRNOG00000001247	Clip1	CAP-GLY domain containing linker protein 1	-0.568865	0.116057	0.348166
ENSRNOG00000001252	Chst12	carbohydrate sulfotransferase 12	0.182343	0.742343	0.863255
ENSRNOG00000001253	Eif3b	eukaryotic translation initiation factor 3, subunit B	0.0826002	0.736743	0.859328
ENSRNOG00000001254	Col6a2	collagen type VI alpha 2 chain	-0.86879	0.150326	0.388399
ENSRNOG00000001256	Atxn2	ataxin 2	-0.548742	0.086118	0.308326
ENSRNOG00000001258	Snx8	sorting nexin 8	-0.0796049	0.742913	0.863708
ENSRNOG00000001259	Cux2	cut-like homeobox 2	0.41518	0.442712	0.6596
ENSRNOG00000001260	Nudt1	nudix hydrolase 1	0.143982	0.785386	0.890691
ENSRNOG00000001261	Ftcd	formimidoyltransferase cyclodeaminase	-4.35333	4.92021e-06	0.00177921	down
ENSRNOG00000001265	Mad1l1	MAD1 mitotic arrest deficient like 1	0.0193198	0.950595	0.978368
ENSRNOG00000001269	Ppp1cc	protein phosphatase 1 catalytic subunit gamma	-0.139927	0.562319	0.746113
ENSRNOG00000001271	Card6	caspase recruitment domain family, member 6	0.606251	0.0489603	0.249645	up
ENSRNOG00000001272	Mcm3ap	minichromosome maintenance complex component 3 associated protein	-0.692516	0.10233	0.329892
ENSRNOG00000001273	Psmg3	proteasome assembly chaperone 3	0.633503	0.318991	0.553943
ENSRNOG00000001274	Vps29	VPS29 retromer complex component	0.544625	0.130621	0.365436
ENSRNOG00000001275	Tmem184a	transmembrane protein 184A	-0.536001	0.315577	0.5513
ENSRNOG00000001276	Pcnt	pericentrin	0.4431	0.175409	0.414541
ENSRNOG00000001277	Mafk	MAF bZIP transcription factor K	-0.114069	0.654755	0.809067
ENSRNOG00000001278	Gpn3	GPN-loop GTPase 3	1.35437	0.0873634	0.310324
ENSRNOG00000001283	Anapc7	anaphase promoting complex subunit 7	-0.412542	0.0983658	0.324405
ENSRNOG00000001285	Atp2a2	ATPase sarcoplasmic/endoplasmic reticulum Ca2+ transporting 2	0.159948	0.455571	0.66787
ENSRNOG00000001288	Gpr146	G protein-coupled receptor 146	1.15803	0.0114062	0.139382	up
ENSRNOG00000001289	LOC498154	hypothetical protein LOC498154	0.513689	0.109	0.339242
ENSRNOG00000001293	Get4	golgi to ER traffic protein 4	0.193616	0.621848	0.787816
ENSRNOG00000001294	Ift81	intraflagellar transport 81	0.0426674	0.896579	0.952121
ENSRNOG00000001297	Prmt2	protein arginine methyltransferase 2	-0.0543737	0.884388	0.944912
ENSRNOG00000001299	Sun1	Sad1 and UNC84 domain containing 1	0.00765099	0.976176	0.989289
ENSRNOG00000001300	P2rx4	purinergic receptor P2X 4	-0.0472343	0.920909	0.964643
ENSRNOG00000001302	Adora2a	adenosine A2a receptor	0.608262	0.043675	0.241806	up
ENSRNOG00000001303	Specc1l	sperm antigen with calponin homology and coiled-coil domains 1-like	-0.401736	0.243935	0.485197
ENSRNOG00000001304	Bcr	BCR, RhoGEF and GTPase activating protein	-0.353604	0.382006	0.610157
ENSRNOG00000001312	Pdgfa	platelet derived growth factor subunit A	0.593709	0.234014	0.474757
ENSRNOG00000001313	Gnaz	G protein subunit alpha z	0.318097	0.690127	0.831243
ENSRNOG00000001314	Fam20c	FAM20C, golgi associated secretory pathway kinase	-2.04903	0.0166016	0.164088	down
ENSRNOG00000001316	Anapc5	anaphase-promoting complex subunit 5	-0.925157	0.0738956	0.287724
ENSRNOG00000001317	Zfp68	zinc finger protein 68	0.299797	0.322167	0.556745
ENSRNOG00000001323	Zfp157	zinc finger protein 157	-0.203446	0.48949	0.693492
ENSRNOG00000001325	Il3ra	interleukin 3 receptor subunit alpha	-1.33234	0.0298425	0.208061	down
ENSRNOG00000001331	Rnf34	ring finger protein 34	-0.656243	0.106737	0.335345
ENSRNOG00000001335	Zkscan1	zinc finger with KRAB and SCAN domains 1	-0.390707	0.373144	0.602607
ENSRNOG00000001336	Orai1	ORAI calcium release-activated calcium modulator 1	0.72233	0.100624	0.327813
ENSRNOG00000001339	Psmd9	proteasome 26S subunit, non-ATPase 9	-1.48342	0.0379035	0.229112	down
ENSRNOG00000001344	Aldh2	aldehyde dehydrogenase 2 family (mitochondrial)	0.0629417	0.864873	0.934006
ENSRNOG00000001345	Mapkapk5	mitogen-activated protein kinase-activated protein kinase 5	1.4937	0.116723	0.349025
ENSRNOG00000001346	Cops6	COP9 signalosome subunit 6	-0.241549	0.307285	0.542443
ENSRNOG00000001347	Adam1a	ADAM metallopeptidase domain 1A	0.249889	0.633023	0.794543
ENSRNOG00000001348	Erp29	endoplasmic reticulum protein 29	-0.351452	0.32313	0.557442
ENSRNOG00000001349	Mcm7	minichromosome maintenance complex component 7	0.295831	0.228052	0.468828
ENSRNOG00000001350	Naa25	N(alpha)-acetyltransferase 25, NatB auxiliary subunit	-0.166418	0.52936	0.722523
ENSRNOG00000001351	Trafd1	TRAF type zinc finger domain containing 1	0.902174	0.0310902	0.211507	up
ENSRNOG00000001352	Hectd4	HECT domain E3 ubiquitin protein ligase 4	-0.727761	0.116537	0.348922
ENSRNOG00000001355	Taf6	TATA-box binding protein associated factor 6	0.122065	0.764747	0.877473
ENSRNOG00000001357	Mblac1	metallo-beta-lactamase domain containing 1	-0.430592	0.244811	0.485485
ENSRNOG00000001367	Gpc2	glypican 2	0.223769	0.545612	0.734175
ENSRNOG00000001374	Rasal1	RAS protein activator like 1 (GAP1 like)	-5.59677	0.00155025	0.0453153	down
ENSRNOG00000001376	Mettl7a	methyltransferase like 7A	1.86845	0.0648301	0.276361
ENSRNOG00000001377	Ddx54	DEAD-box helicase 54	-0.387957	0.154661	0.393257
ENSRNOG00000001383	Slc8b1	solute carrier family 8 member B1	-0.425961	0.375331	0.604414
ENSRNOG00000001385	Plbd2	phospholipase B domain containing 2	0.175877	0.657544	0.810718
ENSRNOG00000001396	Mospd3	motile sperm domain containing 3	0.627784	0.323025	0.557442
ENSRNOG00000001397	Rbm19	RNA binding motif protein 19	-0.364957	0.388411	0.616566
ENSRNOG00000001402	Lrch4	leucine rich repeats and calponin homology domain containing 4	0.0144058	0.958865	0.980896
ENSRNOG00000001404	Agfg2	ArfGAP with FG repeats 2	0.261715	0.323209	0.557442
ENSRNOG00000001408	Actl6b	actin-like 6B	-0.721517	0.0197909	0.175294	down
ENSRNOG00000001409	Gnb2	G protein subunit beta 2	2.00677	0.0169173	0.166353	up
ENSRNOG00000001410	Gigyf1	GRB10 interacting GYF protein 1	1.2749	0.102978	0.330222
ENSRNOG00000001414	Serpine1	serpin family E member 1	-2.05629	0.00191829	0.0506818	down
ENSRNOG00000001415	Ap1s1	adaptor-related protein complex 1, sigma 1 subunit	-0.0237248	0.958831	0.980896
ENSRNOG00000001416	Vgf	VGF nerve growth factor inducible	-1.24075	0.0575482	0.264678
ENSRNOG00000001417	Plod3	procollagen-lysine, 2-oxoglutarate 5-dioxygenase 3	-0.934212	0.00485758	0.0930585	down
ENSRNOG00000001418	Znhit1	zinc finger, HIT-type containing 1	-0.427824	0.258466	0.49833
ENSRNOG00000001420	Fis1	fission, mitochondrial 1	-1.67114	0.048827	0.249362	down
ENSRNOG00000001425	Sh2b2	SH2B adaptor protein 2	-0.618391	0.0858755	0.308158
ENSRNOG00000001426	Prkrip1	Prkr interacting protein 1 (IL11 inducible)	-0.238296	0.445844	0.661884
ENSRNOG00000001427	Orai2	ORAI calcium release-activated calcium modulator 2	0.469669	0.132313	0.367107
ENSRNOG00000001428	Alkbh4	alkB homolog 4, lysine demethylase	-0.297784	0.441783	0.659213
ENSRNOG00000001429	Lrwd1	leucine-rich repeats and WD repeat domain containing 1	0.0495724	0.925567	0.966574
ENSRNOG00000001430	Polr2j	RNA polymerase II subunit J	0.0970129	0.744376	0.864886
ENSRNOG00000001431	Rasa4	RAS p21 protein activator 4	-0.868131	0.101084	0.328112
ENSRNOG00000001436	Ywhag	tyrosine 3-monooxygenase/tryptophan 5-monooxygenase activation protein, gamma	-0.420334	0.0837935	0.305251
ENSRNOG00000001439	Srrm3	serine/arginine repetitive matrix 3	-0.464309	0.0952783	0.319943
ENSRNOG00000001440	Mdh2	malate dehydrogenase 2	0.18605	0.649034	0.804869
ENSRNOG00000001441	Tmem120a	transmembrane protein 120A	0.241902	0.498303	0.698772
ENSRNOG00000001442	Por	cytochrome p450 oxidoreductase	-0.324342	0.236687	0.477094
ENSRNOG00000001448	Hip1	huntingtin interacting protein 1	0.166162	0.454277	0.667083
ENSRNOG00000001449	Pom121	POM121 transmembrane nucleoporin	-0.40799	0.223608	0.463884
ENSRNOG00000001450	Nsun5	NOP2/Sun RNA methyltransferase family member 5	-0.622965	0.0804996	0.298675
ENSRNOG00000001452	Fzd9	frizzled class receptor 9	-2.39037	0.00153208	0.0450985	down
ENSRNOG00000001453	Baz1b	bromodomain adjacent to zinc finger domain, 1B	-0.535578	0.168495	0.40772
ENSRNOG00000001454	Eif4h	eukaryotic translation initiation factor 4H	0.649575	0.216076	0.456964
ENSRNOG00000001455	Kif13a	kinesin family member 13A	0.276212	0.477102	0.684411
ENSRNOG00000001456	Nup153	nucleoporin 153	0.183659	0.526064	0.72002
ENSRNOG00000001457	Rfc2	replication factor C subunit 2	-0.880181	0.0481623	0.248379	down
ENSRNOG00000001470	Limk1	LIM domain kinase 1	-1.00194	0.0069185	0.112771	down
ENSRNOG00000001478	Gtf2ird1	GTF2I repeat domain containing 1	0.350657	0.476115	0.683684
ENSRNOG00000001479	Gtf2i	general transcription factor II I	0.0243021	0.911538	0.960266
ENSRNOG00000001483	Rcc1l	RCC1 like	0.307092	0.390658	0.619041
ENSRNOG00000001488	Psmb1	proteasome subunit beta 1	0.367508	0.405936	0.631493
ENSRNOG00000001489	Tbp	TATA box binding protein	-0.760629	0.0796078	0.29697
ENSRNOG00000001490	Pdcd2	programmed cell death 2	0.0524565	0.856344	0.9293
ENSRNOG00000001493	Kptn	kaptin (actin binding protein)	-0.80427	0.166777	0.406962
ENSRNOG00000001494	Napa	NSF attachment protein alpha	-0.277503	0.337818	0.569865
ENSRNOG00000001500	Rab4b	RAB4B, member RAS oncogene family	-0.232766	0.467223	0.676877
ENSRNOG00000001501	Snrpa	small nuclear ribonucleoprotein polypeptide A	-0.0037577	0.990609	0.995725
ENSRNOG00000001506	Tmem35	transmembrane protein 35	0.789396	0.0690956	0.282284
ENSRNOG00000001514	Cdca7	cell division cycle associated 7	0.170461	0.759056	0.874027
ENSRNOG00000001515	Map3k20	mitogen-activated protein kinase kinase kinase 20	-0.999838	0.152254	0.390439
ENSRNOG00000001517	Pdk1	pyruvate dehydrogenase kinase 1	0.157579	0.758141	0.873555
ENSRNOG00000001524	Hat1	histone acetyltransferase 1	2.03653	0.00257489	0.0622178	up
ENSRNOG00000001528	Gap43	growth associated protein 43	-1.26898	0.045734	0.244148	down
ENSRNOG00000001531	Chac2	ChaC cation transport regulator 2	0.247658	0.669106	0.81774
ENSRNOG00000001547	Agps	alkylglycerone phosphate synthase	-0.521153	0.132852	0.367107
ENSRNOG00000001548	Nfe2l2	nuclear factor, erythroid 2-like 2	-0.736836	0.0109307	0.136343	down
ENSRNOG00000001551	Atp5j	ATP synthase, H+ transporting, mitochondrial Fo complex, subunit F6	0.575863	0.0847953	0.306225
ENSRNOG00000001555	Btg3	BTG anti-proliferation factor 3	0.0278396	0.929203	0.968616
ENSRNOG00000001557	Cxadr	coxsackie virus and adenovirus receptor	-2.80557	0.000138973	0.00954647	down
ENSRNOG00000001559	Mtx2	metaxin 2	0.760044	0.132635	0.367107
ENSRNOG00000001572	Hoxd1	homeo box D1	-0.847014	0.149163	0.387575
ENSRNOG00000001585	Nrip1	nuclear receptor interacting protein 1	0.735563	0.0279962	0.20274	up
ENSRNOG00000001592	Cct8	chaperonin containing TCP1 subunit 8	-0.551491	0.271733	0.510477
ENSRNOG00000001593	Lnpk	lunapark, ER junction formation factor	0.349715	0.291401	0.527858
ENSRNOG00000001596	Atp5g3	ATP synthase, H+ transporting, mitochondrial Fo complex, subunit C3 (subunit 9)	1.1126	0.126793	0.3609
ENSRNOG00000001597	Atf2	activating transcription factor 2	-0.320102	0.406063	0.631588
ENSRNOG00000001598	Usp16	ubiquitin specific peptidase 16	-0.0137979	0.949973	0.978235
ENSRNOG00000001599	Rwdd2b	RWD domain containing 2B	0.587717	0.127318	0.361293
ENSRNOG00000001602	Ltn1	listerin E3 ubiquitin protein ligase 1	0.503539	0.104324	0.332165
ENSRNOG00000001603	N6amt1	N-6 adenine-specific DNA methyltransferase 1 (putative)	0.0763913	0.795035	0.895929
ENSRNOG00000001608	Nxpe3	neurexophilin and PC-esterase domain family, member 3	0.399478	0.369611	0.600028
ENSRNOG00000001609	Cep97	centrosomal protein 97	-0.240859	0.398593	0.625125
ENSRNOG00000001611	Rpl24	ribosomal protein L24	0.291609	0.562166	0.746113
ENSRNOG00000001613	Zbtb11	zinc finger and BTB domain containing 11	-0.811838	0.0205669	0.178513	down
ENSRNOG00000001616	Senp7	SUMO1/sentrin specific peptidase 7	0.0749661	0.841961	0.922487
ENSRNOG00000001618	Ripk4	receptor-interacting serine-threonine kinase 4	-0.17805	0.774529	0.883483
ENSRNOG00000001620	Prdm15	PR/SET domain 15	-1.36266	0.0342931	0.221191	down
ENSRNOG00000001621	C2cd2	C2 calcium-dependent domain containing 2	0.305867	0.535992	0.727071
ENSRNOG00000001623	Zfp295	zinc finger protein 295	0.519246	0.213424	0.455201
ENSRNOG00000001629	Wrb	tryptophan rich basic protein	0.28668	0.344189	0.576403
ENSRNOG00000001632	Brwd1	bromodomain and WD repeat domain containing 1	-0.0691938	0.878851	0.941927
ENSRNOG00000001633	Tfg	Trk-fused gene	0.900407	0.0449368	0.243345	up
ENSRNOG00000001640	Tomm70	translocase of outer mitochondrial membrane 70	-0.235413	0.549264	0.737233
ENSRNOG00000001642	Tbc1d23	TBC1 domain family, member 23	0.805595	0.019079	0.173753	up
ENSRNOG00000001643	Psmg1	proteasome assembly chaperone 1	0.676053	0.120321	0.352188
ENSRNOG00000001645	Filip1l	filamin A interacting protein 1-like	2.95908	6.18847e-06	0.00198382	up
ENSRNOG00000001647	Ets2	ETS proto-oncogene 2, transcription factor	-1.08721	0.0212937	0.181705	down
ENSRNOG00000001653	St3gal6	ST3 beta-galactoside alpha-2,3-sialyltransferase 6	-2.47278	0.000111429	0.0083071	down
ENSRNOG00000001654	Cpox	coproporphyrinogen oxidase	0.499395	0.0928958	0.316577
ENSRNOG00000001657	Cldnd1	claudin domain containing 1	0.0848372	0.882129	0.943653
ENSRNOG00000001662	Dyrk1a	dual specificity tyrosine phosphorylation regulated kinase 1A	-0.169788	0.494421	0.695763
ENSRNOG00000001681	Dscr3	DSCR3 arrestin fold containing	1.44137	0.0587516	0.266894
ENSRNOG00000001682	Ttc3	tetratricopeptide repeat domain 3	0.283594	0.208919	0.452211
ENSRNOG00000001684	Ripply3	ripply transcriptional repressor 3	-0.312152	0.481362	0.687343
ENSRNOG00000001687	Crybg3	crystallin beta-gamma domain containing 3	-0.8187	0.304232	0.539836
ENSRNOG00000001689	Arl6	ADP-ribosylation factor like GTPase 6	1.58811	0.033468	0.217967	up
ENSRNOG00000001692	Chaf1b	chromatin assembly factor 1 subunit B	-0.826251	0.0939686	0.318203
ENSRNOG00000001699	Setd4	SET domain containing 4	-0.250276	0.348264	0.58036
ENSRNOG00000001700	Whrn	whirlin	-0.704033	0.187887	0.427975
ENSRNOG00000001701	Cbr3	carbonyl reductase 3	0.130265	0.810088	0.903469
ENSRNOG00000001708	Dvl3	dishevelled segment polarity protein 3	0.0478386	0.880524	0.943027
ENSRNOG00000001709	Ap2m1	adaptor-related protein complex 2, mu 1 subunit	-0.173163	0.455939	0.668026
ENSRNOG00000001710	Abcf3	ATP binding cassette subfamily F member 3	0.583921	0.167338	0.407083
ENSRNOG00000001712	Alg3	ALG3, alpha-1,3- mannosyltransferase	-0.304402	0.250401	0.490949
ENSRNOG00000001715	Ece2	endothelin-converting enzyme 2	-0.641823	0.168414	0.40772
ENSRNOG00000001717	Opa1	OPA1, mitochondrial dynamin like GTPase	-0.556401	0.10625	0.3348
ENSRNOG00000001719	Psmd2	proteasome 26S subunit, non-ATPase 2	0.350197	0.201302	0.442698
ENSRNOG00000001720	Hes1	hes family bHLH transcription factor 1	-1.83665	0.00167024	0.0472433	down
ENSRNOG00000001726	Tmem44	transmembrane protein 44	-0.679836	0.150231	0.388276
ENSRNOG00000001727	Lsg1	large 60S subunit nuclear export GTPase 1	0.171013	0.451821	0.665479
ENSRNOG00000001730	Acap2	ArfGAP with coiled-coil, ankyrin repeat and PH domains 2	-0.798061	0.186505	0.426572
ENSRNOG00000001733	Ppp1r2	protein phosphatase 1, regulatory (inhibitor) subunit 2	0.185451	0.589899	0.764255
ENSRNOG00000001736	Bdh1	3-hydroxybutyrate dehydrogenase 1	0.0774515	0.821906	0.911091
ENSRNOG00000001738	Eif4g1	eukaryotic translation initiation factor 4 gamma, 1	0.257012	0.367031	0.597957
ENSRNOG00000001750	Chrd	chordin	0.64899	0.269202	0.508228
ENSRNOG00000001754	Wdr53	WD repeat domain 53	-0.35505	0.153894	0.392782
ENSRNOG00000001758	Tctex1d2	Tctex1 domain containing 2	1.07834	0.113429	0.345238
ENSRNOG00000001762	Pcyt1a	phosphate cytidylyltransferase 1, choline, alpha	-0.134054	0.620555	0.786592
ENSRNOG00000001766	Tfrc	transferrin receptor	-0.117879	0.695415	0.834433
ENSRNOG00000001769	Tnk2	tyrosine kinase, non-receptor, 2	0.326213	0.356297	0.588398
ENSRNOG00000001773	Senp2	Sumo1/sentrin/SMT3 specific peptidase 2	-0.562578	0.269761	0.508784
ENSRNOG00000001774	Lrch3	leucine rich repeats and calponin homology domain containing 3	-0.290473	0.515649	0.7125
ENSRNOG00000001782	Osbpl11	oxysterol binding protein-like 11	0.449747	0.293091	0.529524
ENSRNOG00000001783	Tra2b	transformer 2 beta homolog (Drosophila)	0.311662	0.576911	0.755472
ENSRNOG00000001785	Etv5	ets variant 5	0.671837	0.0904701	0.314671
ENSRNOG00000001786	Snx4	sorting nexin 4	0.204373	0.419092	0.642501
ENSRNOG00000001789	Zfp148	zinc finger protein 148	-1.05045	0.0397196	0.232295	down
ENSRNOG00000001795	Itgb5	integrin subunit beta 5	-1.38119	0.00922964	0.128337	down
ENSRNOG00000001797	Umps	uridine monophosphate synthetase	-0.105451	0.681025	0.825128
ENSRNOG00000001803	Dnajb11	DnaJ heat shock protein family (Hsp40) member B11	0.406624	0.316222	0.551756
ENSRNOG00000001806	Fetub	fetuin B	-4.06762	0.000291171	0.0152314	down
ENSRNOG00000001808	Ints13	integrator complex subunit 13	0.241034	0.393282	0.620743
ENSRNOG00000001811	Fgfr1op2	FGFR1 oncogene partner 2	-0.682067	0.0264924	0.19795	down
ENSRNOG00000001813	Dnm1l	dynamin 1-like	-0.499344	0.131536	0.366661
ENSRNOG00000001815	Eif4a2	eukaryotic translation initiation factor 4A2	0.400229	0.527728	0.721108
ENSRNOG00000001816	Rfc4	replication factor C subunit 4	0.743578	0.152649	0.391057
ENSRNOG00000001817	Tm7sf3	transmembrane 7 superfamily member 3	0.794324	0.164144	0.404226
ENSRNOG00000001820	Med21	mediator complex subunit 21	-0.0736466	0.826142	0.913534
ENSRNOG00000001821	Adipoq	adiponectin, C1Q and collagen domain containing	-1.06232	0.030132	0.208475	down
ENSRNOG00000001825	Pkp2	plakophilin 2	0.945087	0.0367783	0.226568	up
ENSRNOG00000001828	Stk38l	serine/threonine kinase 38 like	0.0704949	0.972271	0.987535
ENSRNOG00000001829	Ube2v2	ubiquitin conjugating enzyme E2 V2	0.190797	0.617084	0.783658
ENSRNOG00000001833	Mcm4	minichromosome maintenance complex component 4	1.0997	0.0274713	0.200416	up
ENSRNOG00000001834	Mzt2b	mitotic spindle organizing protein 2B	0.176674	0.624992	0.789926
ENSRNOG00000001842	Mrps35	mitochondrial ribosomal protein S35	0.0550661	0.879806	0.942741
ENSRNOG00000001844	Klhl42	kelch-like family, member 42	-0.302107	0.494779	0.696166
ENSRNOG00000001845	Top3b	topoisomerase (DNA) III beta	0.241154	0.646245	0.802986
ENSRNOG00000001847	Ccdc91	coiled-coil domain containing 91	1.1314	0.0017283	0.0477719	up
ENSRNOG00000001852	Ergic2	ERGIC and golgi 2	0.675277	0.0215115	0.181933	up
ENSRNOG00000001859	Sdf2l1	stromal cell-derived factor 2-like 1	-0.191775	0.581104	0.75848
ENSRNOG00000001861	Ydjc	YdjC homolog (bacterial)	-0.204027	0.440472	0.658482
ENSRNOG00000001862	Ube2l3	ubiquitin-conjugating enzyme E2L 3	0.207476	0.447401	0.662501
ENSRNOG00000001867	Snap29	synaptosomal-associated protein 29	-0.629533	0.151001	0.388698
ENSRNOG00000001870	Lztr1	leucine-zipper-like transcription regulator 1	0.0680166	0.815836	0.907004
ENSRNOG00000001874	Slc7a4	solute carrier family 7, member 4	-0.570204	0.271317	0.510092
ENSRNOG00000001875	Smpd4	sphingomyelin phosphodiesterase 4	0.488842	0.175729	0.415129
ENSRNOG00000001877	Med15	mediator complex subunit 15	-0.270701	0.372309	0.602199
ENSRNOG00000001878	Klhl22	kelch-like family member 22	-0.421976	0.261336	0.50105
ENSRNOG00000001884	Ranbp1	RAN binding protein 1	0.730092	0.0739154	0.287724
ENSRNOG00000001885	Trmt2a	tRNA methyltransferase 2 homolog A	-0.430522	0.290196	0.526668
ENSRNOG00000001886	Dgcr8	DGCR8 microprocessor complex subunit	0.10771	0.764037	0.877238
ENSRNOG00000001888	Arvcf	armadillo repeat gene deleted in velo-cardio-facial syndrome	1.75558	0.00743054	0.116547	up
ENSRNOG00000001889	Comt	catechol-O-methyltransferase	0.828089	0.215004	0.456545
ENSRNOG00000001890	Txnrd2	thioredoxin reductase 2	-0.212863	0.583987	0.760159
ENSRNOG00000001891	Gnb1l	G protein subunit beta 1 like	0.223413	0.62454	0.789562
ENSRNOG00000001893	LOC100362453	serine/threonine-protein phosphatase 2A catalytic subunit alpha-like	-0.841613	0.128569	0.362702
ENSRNOG00000001930	Ccdc50	coiled-coil domain containing 50	-0.728444	0.167543	0.407083
ENSRNOG00000001956	Dzip3	DAZ interacting zinc finger protein 3	0.0237884	0.923557	0.965418
ENSRNOG00000001958	Ift57	intraflagellar transport 57	0.161912	0.574833	0.754794
ENSRNOG00000001963	Mx2	MX dynamin like GTPase 2	2.19832	0.00517673	0.0968572	up
ENSRNOG00000001964	Cd47	Cd47 molecule	-0.19322	0.490052	0.693704
ENSRNOG00000001971	Bbx	BBX, HMG-box containing	-0.123942	0.628131	0.791759
ENSRNOG00000001979	Rcan1	regulator of calcineurin 1	-0.31106	0.268625	0.507836
ENSRNOG00000001982	Cblb	Cbl proto-oncogene B	0.991443	0.00347617	0.0751244	up
ENSRNOG00000001989	Alcam	activated leukocyte cell adhesion molecule	-0.897155	0.00391687	0.0807363	down
ENSRNOG00000001991	Atp5o	ATP synthase, H+ transporting, mitochondrial F1 complex, O subunit	0.476868	0.167583	0.407083
ENSRNOG00000001992	Atp6v1a	ATPase H+ transporting V1 subunit A	0.19031	0.575933	0.755443
ENSRNOG00000001996	Ythdc1	YTH domain containing 1	-0.547689	0.102299	0.329892
ENSRNOG00000002001	Itsn1	intersectin 1	0.0552391	0.877979	0.941313
ENSRNOG00000002012	Donson	downstream neighbor of SON	0.390462	0.207694	0.450574
ENSRNOG00000002021	Son	Son DNA binding protein	0.279911	0.277497	0.513802
ENSRNOG00000002028	Tmem50b	transmembrane protein 50B	0.194918	0.424998	0.646709
ENSRNOG00000002032	Ifngr2	interferon gamma receptor 2	0.192402	0.609381	0.778483
ENSRNOG00000002035	Paqr3	progestin and adipoQ receptor family member 3	0.179023	0.664172	0.815128
ENSRNOG00000002036	Paxbp1	PAX3 and PAX7 binding protein 1	-0.446353	0.455318	0.66787
ENSRNOG00000002039	Evi5	ecotropic viral integration site 5	0.65152	0.0323242	0.213946	up
ENSRNOG00000002040	Bmp2k	BMP2 inducible kinase	-0.406663	0.491542	0.693704
ENSRNOG00000002044	Gtpbp8	GTP-binding protein 8 (putative)	-0.0452076	0.899659	0.953811
ENSRNOG00000002051	Synj1	synaptojanin 1	0.511195	0.0599636	0.268593
ENSRNOG00000002052	Ccdc80	coiled-coil domain containing 80	-1.86384	0.0018522	0.0495293	down
ENSRNOG00000002054	Glmn	glomulin, FKBP associated protein	0.351496	0.37099	0.601108
ENSRNOG00000002055	Noa1	nitric oxide associated 1	0.523487	0.191765	0.432709
ENSRNOG00000002061	Ptpn13	protein tyrosine phosphatase, non-receptor type 13	-0.346957	0.328474	0.562448
ENSRNOG00000002069	Slc35a5	solute carrier family 35, member A5	0.789629	0.0705435	0.284929
ENSRNOG00000002072	Eva1c	eva-1 homolog C	-1.14467	0.105408	0.333566
ENSRNOG00000002074	Rest	RE1-silencing transcription factor	0.182887	0.705191	0.839402
ENSRNOG00000002075	Cnot6l	CCR4-NOT transcription complex, subunit 6-like	-0.141145	0.838749	0.920909
ENSRNOG00000002080	Urb1	URB1 ribosome biogenesis 1 homolog (S. cerevisiae)	0.443219	0.347108	0.579076
ENSRNOG00000002089	Ccng2	cyclin G2	-0.596993	0.438031	0.656876
ENSRNOG00000002091	Gtf3c3	general transcription factor IIIC subunit 3	-0.892043	0.0797406	0.297208
ENSRNOG00000002092	Hunk	hormonally upregulated Neu-associated kinase	-0.798861	0.0572911	0.264467
ENSRNOG00000002094	Atg3	autophagy related 3	0.58555	0.100442	0.32754
ENSRNOG00000002097	Rasl11b	RAS-like family 11 member B	0.645472	0.117185	0.349271
ENSRNOG00000002100	Srp72	signal recognition particle 72	-0.00621051	0.985531	0.993939
ENSRNOG00000002104	Scaf4	SR-related CTD-associated factor 4	-0.476405	0.0835921	0.304856
ENSRNOG00000002105	Cdc7	cell division cycle 7	0.921369	0.126482	0.360473
ENSRNOG00000002106	Usp46	ubiquitin specific peptidase 46	0.192017	0.562051	0.746065
ENSRNOG00000002112	Zfp644	zinc finger protein 644	0.0574981	0.900623	0.954045
ENSRNOG00000002115	Sod1	superoxide dismutase 1, soluble	-0.103451	0.62633	0.790995
ENSRNOG00000002121	Lrrc8d	leucine rich repeat containing 8 family, member D	-0.154124	0.705298	0.839402
ENSRNOG00000002122	Lrrc8c	leucine rich repeat containing 8 family, member C	0.49254	0.0799896	0.297817
ENSRNOG00000002125	Ccni	cyclin I	-0.912315	0.0104362	0.134758	down
ENSRNOG00000002128	Ppat	phosphoribosyl pyrophosphate amidotransferase	-0.544837	0.0453683	0.243958	down
ENSRNOG00000002129	Lrrc8b	leucine rich repeat containing 8 family, member B	-0.997132	0.0420011	0.238163	down
ENSRNOG00000002135	Sgcb	sarcoglycan, beta	1.32697	0.00227916	0.0562018	up
ENSRNOG00000002141	Cd200	Cd200 molecule	-5.24096	3.0213e-06	0.00152925	down
ENSRNOG00000002144	Exoc1	exocyst complex component 1	-0.0757335	0.790094	0.89341
ENSRNOG00000002146	Pkd2	polycystin 2, transient receptor potential cation channel	0.467576	0.160653	0.398914
ENSRNOG00000002152	Dcun1d4	defective in cullin neddylation 1 domain containing 4	-2.08702	0.00190652	0.0506492	down
ENSRNOG00000002153	Cep135	centrosomal protein 135	0.635301	0.0774507	0.29349
ENSRNOG00000002159	Gpat3	glycerol-3-phosphate acyltransferase 3	0.795809	0.123408	0.356365
ENSRNOG00000002163	Klf3	Kruppel like factor 3	0.431474	0.116821	0.349025
ENSRNOG00000002165	Fam175a	family with sequence similarity 175, member A	0.477038	0.20525	0.447595
ENSRNOG00000002171	Phldb2	pleckstrin homology-like domain, family B, member 2	0.25386	0.526108	0.72002
ENSRNOG00000002175	Clock	clock circadian regulator	-0.0629521	0.833108	0.917645
ENSRNOG00000002177	Gnpda2	glucosamine-6-phosphate deaminase 2	0.498382	0.323141	0.557442
ENSRNOG00000002178	Mrps18c	mitochondrial ribosomal protein S18C	0.611497	0.211829	0.453775
ENSRNOG00000002180	Tbc1d1	TBC1 domain family member 1	0.576988	0.166512	0.40695
ENSRNOG00000002182	Sept11	septin 11	-0.9784	0.0163167	0.162627	down
ENSRNOG00000002185	Pgm2	phosphoglucomutase 2	1.27933	0.0327369	0.215173	up
ENSRNOG00000002186	Nudt9	nudix hydrolase 9	0.77317	0.265375	0.504271
ENSRNOG00000002188	Hpse	heparanase	0.000192579	0.999326	0.99943
ENSRNOG00000002191	LOC498368	similar to RIKEN cDNA 0610040J01	-0.506402	0.262038	0.501797
ENSRNOG00000002192	Rell1	RELT-like 1	-0.311476	0.346551	0.578408
ENSRNOG00000002194	Coq2	coenzyme Q2, polyprenyltransferase	-0.580814	0.325193	0.559705
ENSRNOG00000002199	Tmem165	transmembrane protein 165	0.0733241	0.81045	0.903664
ENSRNOG00000002203	Lin54	lin-54 DREAM MuvB core complex component	0.321969	0.370783	0.601108
ENSRNOG00000002205	Ociad1	OCIA domain containing 1	-0.830493	0.0750409	0.289048
ENSRNOG00000002207	Guf1	GUF1 homolog, GTPase	0.463786	0.472146	0.680549
ENSRNOG00000002208	Shroom3	shroom family member 3	0.564761	0.0903732	0.314671
ENSRNOG00000002210	Hsd17b11	hydroxysteroid (17-beta) dehydrogenase 11	0.730029	0.187119	0.427175
ENSRNOG00000002214	Klhl8	kelch-like family member 8	-0.139177	0.702671	0.838297
ENSRNOG00000002215	Mylk	myosin light chain kinase	2.80463	0.0172718	0.16791	up
ENSRNOG00000002216	Srd5a3	steroid 5 alpha-reductase 3	0.591147	0.219671	0.460356
ENSRNOG00000002225	Scarb2	scavenger receptor class B, member 2	-0.514848	0.321871	0.556533
ENSRNOG00000002232	Aff1	AF4/FMR2 family, member 1	-1.32178	0.0286754	0.204578	down
ENSRNOG00000002240	Dirc2	disrupted in renal carcinoma 2	1.26322	0.0176138	0.168886	up
ENSRNOG00000002246	Slc30a9	solute carrier family 30 member 9	-0.374862	0.516423	0.713159
ENSRNOG00000002247	Nup54	nucleoporin 54	0.459332	0.177733	0.417746
ENSRNOG00000002248	Fryl	FRY like transcription coactivator	-0.588772	0.141517	0.377432
ENSRNOG00000002251	Sec31a	SEC31 homolog A, COPII coat complex component	0.0258836	0.936658	0.971801
ENSRNOG00000002253	Wdr5b	WD repeat domain 5B	0.799425	0.0985834	0.324789
ENSRNOG00000002254	Tmem33	transmembrane protein 33	0.575523	0.066749	0.278883
ENSRNOG00000002255	Fam162a	family with sequence similarity 162, member A	0.747326	0.28268	0.518605
ENSRNOG00000002258	Tmem150c	transmembrane protein 150C	-8.40137	1.72785e-05	0.00319552	down
ENSRNOG00000002262	Enoph1	enolase-phosphatase 1	0.0770192	0.877983	0.941313
ENSRNOG00000002267	Chic2	cysteine-rich hydrophobic domain 2	0.377044	0.320274	0.555043
ENSRNOG00000002270	Hnrnpdl	heterogeneous nuclear ribonucleoprotein D-like	0.817099	0.0864246	0.308517
ENSRNOG00000002271	Slain2	SLAIN motif family, member 2	-0.292697	0.253571	0.493243
ENSRNOG00000002273	Naaa	N-acylethanolamine acid amidase	0.564734	0.182897	0.422716
ENSRNOG00000002275	Fip1l1	factor interacting with PAPOLA and CPSF1	-0.449179	0.0803012	0.298442
ENSRNOG00000002276	Phf6	PHD finger protein 6	0.112113	0.775446	0.884004
ENSRNOG00000002280	Sh3bgrl	SH3 domain binding glutamate-rich protein like	0.184358	0.598435	0.770401
ENSRNOG00000002289	Ildr1	immunoglobulin-like domain containing receptor 1	-1.28654	0.00591858	0.103749	down
ENSRNOG00000002291	Brwd3	bromodomain and WD repeat domain containing 3	-0.500794	0.10896	0.339225
ENSRNOG00000002292	Hnrnpd	heterogeneous nuclear ribonucleoprotein D	-0.211501	0.440952	0.658741
ENSRNOG00000002301	Uso1	USO1 vesicle transport factor	-0.191826	0.430019	0.650644
ENSRNOG00000002303	Kcnj12	potassium voltage-gated channel subfamily J member 12	-0.381918	0.181293	0.420799
ENSRNOG00000002318	Limch1	LIM and calponin homology domains 1	-4.00574	7.08633e-06	0.00203369	down
ENSRNOG00000002319	Tsn	translin	-0.820359	0.0544631	0.261169
ENSRNOG00000002320	Commd8	COMM domain containing 8	1.01914	0.102953	0.330222
ENSRNOG00000002322	RGD1310587	similar to hypothetical protein FLJ14146	-8.63075	4.23902e-05	0.00474031	down
ENSRNOG00000002323	RGD1566265	similar to RIKEN cDNA 2610002M06	0.245097	0.475455	0.683282
ENSRNOG00000002338	Dgke	diacylglycerol kinase epsilon	0.167411	0.647368	0.803989
ENSRNOG00000002339	Mark1	microtubule affinity regulating kinase 1	-0.473928	0.0830437	0.303802
ENSRNOG00000002341	Trim25	tripartite motif-containing 25	0.0435588	0.901892	0.955055
ENSRNOG00000002342	Aldh3a2	aldehyde dehydrogenase 3 family, member A2	0.349592	0.143848	0.380992
ENSRNOG00000002343	Uchl1	ubiquitin C-terminal hydrolase L1	0.0532407	0.874788	0.939772
ENSRNOG00000002350	Eaf2	ELL associated factor 2	-1.05497	0.0597937	0.26834
ENSRNOG00000002352	Tsen15	tRNA splicing endonuclease subunit 15	0.706005	0.220348	0.460671
ENSRNOG00000002353	Rab3gap2	RAB3 GTPase activating non-catalytic protein subunit 2	1.28908	0.0276705	0.201139	up
ENSRNOG00000002358	Scpep1	serine carboxypeptidase 1	-0.31956	0.250893	0.491384
ENSRNOG00000002364	Rnf112	ring finger protein 112	0.456687	0.148879	0.387175
ENSRNOG00000002368	Iars2	isoleucyl-tRNA synthetase 2, mitochondrial	-0.00256514	0.992107	0.996376
ENSRNOG00000002373	Akap1	A-kinase anchoring protein 1	0.268651	0.581268	0.75859
ENSRNOG00000002376	Clasp1	cytoplasmic linker associated protein 1	-0.664677	0.108731	0.338622
ENSRNOG00000002378	Bpnt1	3'(2'), 5'-bisphosphate nucleotidase 1	0.345085	0.203808	0.445885
ENSRNOG00000002387	Tceal1	transcription elongation factor A like 1	0.703158	0.0914257	0.315601
ENSRNOG00000002388	Trim41	tripartite motif-containing 41	-0.273021	0.389253	0.617332
ENSRNOG00000002389	Morf4l2	mortality factor 4 like 2	1.0131	0.124425	0.357635
ENSRNOG00000002393	Eprs	glutamyl-prolyl-tRNA synthetase	-0.15296	0.51846	0.71474
ENSRNOG00000002394	Tpr	translocated promoter region, nuclear basket protein	-0.0351575	0.876982	0.941077
ENSRNOG00000002407	Pdxdc1	pyridoxal-dependent decarboxylase domain containing 1	-0.479904	0.244188	0.485485
ENSRNOG00000002414	Tfcp2l1	transcription factor CP2-like 1	-1.06429	0.0889841	0.312207
ENSRNOG00000002418	Tgfb2	transforming growth factor, beta 2	-2.03073	0.00300174	0.0688967	down
ENSRNOG00000002420	Zc3h7a	zinc finger CCCH type containing 7 A	-0.434314	0.118115	0.350261
ENSRNOG00000002433	G3bp2	G3BP stress granule assembly factor 2	-0.271187	0.488376	0.692527
ENSRNOG00000002436	Mmd	monocyte to macrophage differentiation-associated	0.790189	0.0271487	0.199442	up
ENSRNOG00000002440	Ralb	RAS like proto-oncogene B	0.997998	0.0574294	0.264467
ENSRNOG00000002443	Mfap3	microfibrillar-associated protein 3	0.396427	0.278377	0.514378
ENSRNOG00000002449	Maged2	MAGE family member D2	-0.0656584	0.823875	0.912181
ENSRNOG00000002450	Rrp15	ribosomal RNA processing 15 homolog	-0.0630747	0.814226	0.905714
ENSRNOG00000002452	Txndc11	thioredoxin domain containing 11	0.491439	0.376605	0.605148
ENSRNOG00000002454	Rnf2	ring finger protein 2	0.0993504	0.787129	0.892036
ENSRNOG00000002468	Tnr	tenascin R	3.2441	1.95618e-05	0.00342047	up
ENSRNOG00000002471	Polq	DNA polymerase theta	0.115144	0.798191	0.89772
ENSRNOG00000002473	RGD1307830	similar to cDNA sequence BC003331	-0.0209595	0.938136	0.972624
ENSRNOG00000002474	Tom1l1	target of myb1 like 1 membrane trafficking protein	0.053817	0.881647	0.943653
ENSRNOG00000002488	Galnt10	polypeptide N-acetylgalactosaminyltransferase 10	0.0425148	0.943512	0.974938
ENSRNOG00000002496	Stxbp5l	syntaxin binding protein 5-like	-0.733562	0.104828	0.332894
ENSRNOG00000002506	Cdkl2	cyclin dependent kinase like 2	0.356862	0.298792	0.534601
ENSRNOG00000002509	Gnl3l	G protein nucleolar 3 like	-0.103037	0.64875	0.804764
ENSRNOG00000002514	Ccdc93	coiled-coil domain containing 93	-0.160357	0.676917	0.82241
ENSRNOG00000002516	Mtm1	myotubularin 1	0.651083	0.375826	0.604717
ENSRNOG00000002520	Litaf	lipopolysaccharide-induced TNF factor	0.34823	0.171258	0.411076
ENSRNOG00000002529	Rap2c	RAP2C, member of RAS oncogene family	-0.50319	0.257604	0.497365
ENSRNOG00000002536	C1galt1c1	C1GALT1-specific chaperone 1	2.17524	0.0152953	0.158442	up
ENSRNOG00000002537	Wnk3	WNK lysine deficient protein kinase 3	-0.583416	0.277486	0.513802
ENSRNOG00000002538	Epb41l5	erythrocyte membrane protein band 4.1 like 5	-0.981286	0.065005	0.276664
ENSRNOG00000002541	Pds5a	PDS5 cohesin associated factor A	-0.32873	0.247886	0.488191
ENSRNOG00000002542	Heatr6	HEAT repeat containing 6	-0.827947	0.046355	0.244943	down
ENSRNOG00000002544	Kifap3	kinesin-associated protein 3	-0.212691	0.633913	0.794619
ENSRNOG00000002545	RGD1309748	similar to CG4768-PA	0.582908	0.25098	0.491384
ENSRNOG00000002546	Rchy1	ring finger and CHY zinc finger domain containing 1	1.8636	0.0241627	0.192052	up
ENSRNOG00000002553	Smim14	small integral membrane protein 14	1.95219	0.04818	0.248379	up
ENSRNOG00000002563	Mcts1	MCTS1, re-initiation and release factor	0.00659161	0.979561	0.99173
ENSRNOG00000002565	Taf1	TATA-box binding protein associated factor 1	-0.807035	0.0554872	0.262094
ENSRNOG00000002569	Mrps14	mitochondrial ribosomal protein S14	0.633935	0.0603139	0.269064
ENSRNOG00000002572	Cacybp	calcyclin binding protein	0.654476	0.0202059	0.176977	up
ENSRNOG00000002574	Nubp1	nucleotide binding protein 1	0.479252	0.277581	0.513859
ENSRNOG00000002575	Sap30l	SAP30-like	0.151723	0.571079	0.751823
ENSRNOG00000002579	Parm1	prostate androgen-regulated mucin-like protein 1	-0.153724	0.543438	0.732172
ENSRNOG00000002580	Trmt1l	tRNA methyltransferase 1-like	1.00249	0.129661	0.36391
ENSRNOG00000002582	Hand1	heart and neural crest derivatives expressed 1	-1.59161	0.011743	0.141697	down
ENSRNOG00000002585	Cul4b	cullin 4B	0.232399	0.380472	0.60811
ENSRNOG00000002592	Rps6ka6	ribosomal protein S6 kinase A6	1.10279	0.00175556	0.0481005	up
ENSRNOG00000002610	Carhsp1	calcium regulated heat stable protein 1	-0.195258	0.446644	0.662175
ENSRNOG00000002612	Ddx52	DExD-box helicase 52	0.435328	0.271144	0.510092
ENSRNOG00000002615	Pmm2	phosphomannomutase 2	-0.718655	0.0748997	0.288939
ENSRNOG00000002618	Ivns1abp	influenza virus NS1A binding protein	0.511027	0.0625171	0.272237
ENSRNOG00000002625	Ptpn4	protein tyrosine phosphatase, non-receptor type 4	0.169453	0.604017	0.774511
ENSRNOG00000002627	Kctd3	potassium channel tetramerization domain containing 3	0.653219	0.0905011	0.314671
ENSRNOG00000002630	Cnot8	CCR4-NOT transcription complex, subunit 8	1.15072	0.0143633	0.153822	up
ENSRNOG00000002632	Naca	nascent polypeptide-associated complex alpha subunit	-0.571745	0.117198	0.349271
ENSRNOG00000002635	Dexi	dexamethasone-induced transcript	0.316309	0.540241	0.730197
ENSRNOG00000002636	Abat	4-aminobutyrate aminotransferase	-1.43185	0.00483685	0.093032	down
ENSRNOG00000002642	Ptges3	prostaglandin E synthase 3	-0.142798	0.515351	0.712346
ENSRNOG00000002643	Ugdh	UDP-glucose 6-dehydrogenase	0.897886	0.0922524	0.315986
ENSRNOG00000002644	Utp18	UTP18 small subunit processome component	0.591456	0.0932245	0.316747
ENSRNOG00000002645	Gemin5	gem (nuclear organelle) associated protein 5	0.0262606	0.91994	0.964342
ENSRNOG00000002652	Rap1gap2	RAP1 GTPase activating protein 2	0.560376	0.08769	0.3107
ENSRNOG00000002653	Kcnk2	potassium two pore domain channel subfamily K member 2	-1.73698	0.00170026	0.0475884	down
ENSRNOG00000002660	Magee1	MAGE family member E1	1.1944	0.00730994	0.115976	up
ENSRNOG00000002662	Pbdc1	polysaccharide biosynthesis domain containing 1	0.193416	0.410858	0.636398
ENSRNOG00000002669	Cluh	clustered mitochondria homolog	0.535475	0.201678	0.442786
ENSRNOG00000002671	Nme2	NME/NM23 nucleoside diphosphate kinase 2	0.537521	0.474284	0.682302
ENSRNOG00000002680	Lamc1	laminin subunit gamma 1	-0.477669	0.252991	0.492811
ENSRNOG00000002682	Zfp692	zinc finger protein 692	-0.0300287	0.952957	0.978849
ENSRNOG00000002693	Nme1	NME/NM23 nucleoside diphosphate kinase 1	0.0128429	0.9754	0.989144
ENSRNOG00000002695	Tfb2m	transcription factor B2, mitochondrial	0.746641	0.142646	0.378772
ENSRNOG00000002697	Mtmr1	myotubularin related protein 1	-0.113452	0.733511	0.858428
ENSRNOG00000002705	Vps4b	vacuolar protein sorting 4 homolog B	0.0223187	0.936101	0.971351
ENSRNOG00000002708	Phf8	PHD finger protein 8	1.12759	0.0246745	0.193552	up
ENSRNOG00000002711	Nuf2	NUF2, NDC80 kinetochore complex component	1.4285	0.0051912	0.096862	up
ENSRNOG00000002713	Zfp672	zinc finger protein 672	0.613094	0.293568	0.530053
ENSRNOG00000002714	Mettl22	methyltransferase like 22	0.0607773	0.855904	0.929166
ENSRNOG00000002721	Ndufb4	NADH:ubiquinone oxidoreductase subunit B4	-0.449678	0.172462	0.411861
ENSRNOG00000002722	Sec14l1	SEC14-like lipid binding 1	0.522466	0.188022	0.428089
ENSRNOG00000002724	Prpsap2	phosphoribosyl pyrophosphate synthetase-associated protein 2	0.566068	0.373419	0.60295
ENSRNOG00000002730	Rgs5	regulator of G-protein signaling 5	3.79818	0.00168327	0.0474721	up
ENSRNOG00000002735	Dhx9	DExH-box helicase 9	0.0878334	0.72109	0.849635
ENSRNOG00000002736	Rabgap1l	RAB GTPase activating protein 1-like	-1.04694	0.0126252	0.146109	down
ENSRNOG00000002746	Fstl1	follistatin-like 1	-0.386409	0.452596	0.66601
ENSRNOG00000002748	Ccdc43	coiled-coil domain containing 43	0.568211	0.0752076	0.289309
ENSRNOG00000002749	Spag9	sperm associated antigen 9	0.610289	0.0257242	0.195958	up
ENSRNOG00000002750	Rc3h1	ring finger and CCCH-type domains 1	-0.378551	0.247235	0.487546
ENSRNOG00000002753	Adam11	ADAM metallopeptidase domain 11	-3.70466	0.000164571	0.0106938	down
ENSRNOG00000002755	Pafah1b1	platelet-activating factor acetylhydrolase 1b, regulatory subunit 1	0.138617	0.552883	0.739875
ENSRNOG00000002757	Tada2a	transcriptional adaptor 2A	0.599029	0.0680485	0.28123
ENSRNOG00000002759	Lias	lipoic acid synthetase	-0.67911	0.0836685	0.305019
ENSRNOG00000002763	Ulk2	unc-51 like autophagy activating kinase 2	-0.137445	0.65976	0.812201
ENSRNOG00000002764	Mettl16	methyltransferase like 16	-0.0247012	0.924251	0.965829
ENSRNOG00000002767	Dlg3	discs large MAGUK scaffold protein 3	0.014021	0.968092	0.985735
ENSRNOG00000002768	Tmem114	transmembrane protein 114	-5.44382	0.000141965	0.00968282	down
ENSRNOG00000002773	Rgs4	regulator of G-protein signaling 4	0.870533	0.021132	0.18129	up
ENSRNOG00000002775	Npl	N-acetylneuraminate pyruvate lyase	-0.858795	0.0679538	0.28123
ENSRNOG00000002778	Aatf	apoptosis antagonizing transcription factor	1.01287	0.003789	0.0793874	up
ENSRNOG00000002781	Kdsr	3-ketodihydrosphingosine reductase	-1.31252	0.0920698	0.315925
ENSRNOG00000002790	Abcb7	ATP binding cassette subfamily B member 7	-0.552042	0.31612	0.551756
ENSRNOG00000002795	Cog1	component of oligomeric golgi complex 1	-1.3171	0.0416898	0.237355	down
ENSRNOG00000002810	Gfpt2	glutamine-fructose-6-phosphate transaminase 2	-0.482913	0.401601	0.628
ENSRNOG00000002813	Dars2	aspartyl-tRNA synthetase 2 (mitochondrial)	0.363978	0.288814	0.525648
ENSRNOG00000002818	Eftud2	elongation factor Tu GTP binding domain containing 2	-0.0382135	0.881841	0.943653
ENSRNOG00000002821	Phlpp1	PH domain and leucine rich repeat protein phosphatase 1	0.703783	0.0335036	0.218	up
ENSRNOG00000002823	Mapk9	mitogen-activated protein kinase 9	-0.0959354	0.682899	0.826509
ENSRNOG00000002826	Hsd17b7	hydroxysteroid (17-beta) dehydrogenase 7	0.837704	0.0101567	0.134357	up
ENSRNOG00000002827	Rbfox1	RNA binding protein, fox-1 homolog 1	0.8146	0.113891	0.34601
ENSRNOG00000002828	Tob1	transducer of ErbB-2.1	0.00600492	0.983467	0.99342
ENSRNOG00000002833	Gsk3b	glycogen synthase kinase 3 beta	0.0951917	0.692951	0.832955
ENSRNOG00000002835	Luc7l3	LUC7-like 3 pre-mRNA splicing factor	0.787062	0.0519368	0.256022
ENSRNOG00000002838	Pdzd11	PDZ domain containing 11	0.0485177	0.870017	0.937435
ENSRNOG00000002840	Atp5b	ATP synthase, H+ transporting, mitochondrial F1 complex, beta polypeptide	0.865292	0.0491708	0.249763	up
ENSRNOG00000002841	Cdc42bpa	CDC42 binding protein kinase alpha	-0.481278	0.171407	0.411181
ENSRNOG00000002844	Usp27x	ubiquitin specific peptidase 27, X-linked	-0.94024	0.0318135	0.212743	down
ENSRNOG00000002848	Maoa	monoamine oxidase A	1.18108	0.00627437	0.106925	up
ENSRNOG00000002851	Fam104a	family with sequence similarity 104, member A	-0.105383	0.743841	0.864474
ENSRNOG00000002855	Rfc1	replication factor C subunit 1	0.347885	0.202514	0.444016
ENSRNOG00000002860	Ccdc181	coiled-coil domain containing 181	-0.324743	0.417097	0.641386
ENSRNOG00000002862	Clcn5	chloride voltage-gated channel 5	2.01713	0.0061084	0.10581	up
ENSRNOG00000002864	Nacc1	nucleus accumbens associated 1	-1.55878	0.089117	0.312531
ENSRNOG00000002871	Rbm25l1	RNA binding motif protein 25-like 1	0.7014	0.0647155	0.276131
ENSRNOG00000002874	Rbm25	RNA binding motif protein 25	-0.0341169	0.924716	0.966078
ENSRNOG00000002875	Klhl20	kelch-like family member 20	0.7851	0.045394	0.243958	up
ENSRNOG00000002876	Eef2kmt	eukaryotic elongation factor 2 lysine methyltransferase	0.0551856	0.891532	0.949276
ENSRNOG00000002879	Psen2	presenilin 2	-0.059956	0.801094	0.899138
ENSRNOG00000002881	Ddr2	discoidin domain receptor tyrosine kinase 2	-0.102419	0.856822	0.929399
ENSRNOG00000002882	Zcchc2	zinc finger CCHC-type containing 2	0.647882	0.125308	0.359171
ENSRNOG00000002883	Alg1	ALG1, chitobiosyldiphosphodolichol beta-mannosyltransferase	0.146232	0.781712	0.888305
ENSRNOG00000002884	Blzf1	basic leucine zipper nuclear factor 1	0.327701	0.513777	0.711242
ENSRNOG00000002886	Myh10	myosin heavy chain 10	0.0530306	0.814361	0.905714
ENSRNOG00000002894	Mnt	MAX network transcriptional repressor	-0.718716	0.108704	0.338622
ENSRNOG00000002895	Nagpa	N-acetylglucosamine-1-phosphodiester alpha-N-acetylglucosaminidase	0.937666	0.015454	0.158962	up
ENSRNOG00000002896	Prdx6	peroxiredoxin 6	-1.3947	0.00521727	0.096862	down
ENSRNOG00000002898	Nme7	NME/NM23 family member 7	0.791608	0.167508	0.407083
ENSRNOG00000002899	Akap10	A-kinase anchoring protein 10	-0.0057013	0.986794	0.994269
ENSRNOG00000002903	Specc1	sperm antigen with calponin homology and coiled-coil domains 1	0.179005	0.466498	0.676362
ENSRNOG00000002907	Plekha6	pleckstrin homology domain containing A6	-0.622914	0.0488728	0.249362	down
ENSRNOG00000002908	Slc35a4	solute carrier family 35, member A4	-1.00345	0.0356918	0.224199	down
ENSRNOG00000002912	Parn	poly(A)-specific ribonuclease	1.0864	0.0215664	0.181933	up
ENSRNOG00000002914	Trmt1	tRNA methyltransferase 1	-0.633767	0.089484	0.313161
ENSRNOG00000002915	Trim11	tripartite motif-containing 11	0.261178	0.386197	0.614097
ENSRNOG00000002926	Uap1	UDP-N-acetylglucosamine pyrophosphorylase 1	2.45778	0.0125646	0.146109	up
ENSRNOG00000002928	Guk1	guanylate kinase 1	-0.293804	0.218669	0.458956
ENSRNOG00000002930	Ppl	periplakin	-0.093951	0.770629	0.880523
ENSRNOG00000002934	Atp1b1	ATPase Na+/K+ transporting subunit beta 1	-0.527463	0.0918463	0.315601
ENSRNOG00000002935	Ankrd40	ankyrin repeat domain 40	0.442265	0.11022	0.34083
ENSRNOG00000002940	Ankrd17	ankyrin repeat domain 17	0.203773	0.402707	0.629014
ENSRNOG00000002943	Mrpl55	mitochondrial ribosomal protein L55	-0.607427	0.0487239	0.24917	down
ENSRNOG00000002944	RGD1304587	similar to RIKEN cDNA 2310033P09	-0.148354	0.765145	0.877547
ENSRNOG00000002949	Pgs1	phosphatidylglycerophosphate synthase 1	-1.59926	0.0129207	0.147361	down
ENSRNOG00000002956	Stim2	stromal interaction molecule 2	-0.463734	0.337705	0.569773
ENSRNOG00000002959	Shroom4	shroom family member 4	2.64721	0.00200857	0.0517866	up
ENSRNOG00000002963	C1ql1	complement C1q like 1	0.95312	0.0243456	0.192496	up
ENSRNOG00000002970	Zswim7	zinc finger, SWIM-type containing 7	-0.243578	0.671414	0.819249
ENSRNOG00000002977	Ttc19	tetratricopeptide repeat domain 19	0.177439	0.645066	0.802121
ENSRNOG00000002980	Tsr1	TSR1, ribosome maturation factor	-0.160633	0.561567	0.745938
ENSRNOG00000002983	Nf1x	nuclear factor 1 X	0.365723	0.193755	0.435041
ENSRNOG00000002989	Nmt1	N-myristoyltransferase 1	-0.326611	0.256906	0.496814
ENSRNOG00000002991	Srr	serine racemase	-0.323252	0.520204	0.716074
ENSRNOG00000002997	Slc9a3r2	SLC9A3 regulator 2	-0.468527	0.146039	0.383605
ENSRNOG00000002999	Timmdc1	translocase of inner mitochondrial membrane domain containing 1	-0.158782	0.59132	0.765358
ENSRNOG00000003003	Tbc1d19	TBC1 domain family, member 19	-0.732395	0.193372	0.434613
ENSRNOG00000003011	Gadd45gip1	GADD45G interacting protein 1	0.00347004	0.992636	0.996376
ENSRNOG00000003013	Rpgr	retinitis pigmentosa GTPase regulator	0.824566	0.0627538	0.272462
ENSRNOG00000003014	Poglut1	protein O-glucosyltransferase 1	0.313687	0.285038	0.521441
ENSRNOG00000003019	Ubn1	ubinuclein 1	0.0881008	0.700456	0.837447
ENSRNOG00000003025	Rn50_X_0749.3		-1.25789	0.136586	0.371246
ENSRNOG00000003026	Rad23a	RAD23 homolog A, nucleotide excision repair protein	0.151556	0.591839	0.765358
ENSRNOG00000003029	Calr	calreticulin	-1.12171	0.012995	0.147548	down
ENSRNOG00000003031	Atp2b4	ATPase plasma membrane Ca2+ transporting 4	0.281441	0.293537	0.530053
ENSRNOG00000003033	Plcd3	phospholipase C, delta 3	0.194428	0.608096	0.777565
ENSRNOG00000003038	Sft2d2	SFT2 domain containing 2	-0.141394	0.638714	0.798169
ENSRNOG00000003039	Wnt3a	wingless-type MMTV integration site family, member 3A	-0.532146	0.159028	0.3973
ENSRNOG00000003041	Smg6	SMG6 nonsense mediated mRNA decay factor	0.472904	0.154281	0.393257
ENSRNOG00000003042	Mettl13	methyltransferase like 13	0.449185	0.119777	0.351725
ENSRNOG00000003048	Tiprl	TOR signaling pathway regulator	0.877333	0.0312313	0.211515	up
ENSRNOG00000003049	Hsd17b10	hydroxysteroid (17-beta) dehydrogenase 10	-0.123406	0.568993	0.750412
ENSRNOG00000003050	Tbc1d9b	TBC1 domain family member 9B	-0.0400847	0.904501	0.955977
ENSRNOG00000003052	Cox18	COX18, cytochrome c oxidase assembly factor	0.446305	0.555793	0.742678
ENSRNOG00000003062	Rn50_X_0733.2		0.219931	0.628439	0.791992
ENSRNOG00000003063	Phka1	phosphorylase kinase, alpha 1	0.0758894	0.82683	0.914085
ENSRNOG00000003065	Glyr1	glyoxylate reductase 1 homolog	0.51678	0.111558	0.343203
ENSRNOG00000003068	Mrnip	MRN complex interacting protein	0.32117	0.513281	0.710843
ENSRNOG00000003070	Pigl	phosphatidylinositol glycan anchor biosynthesis, class L	-0.804595	0.0987339	0.324789
ENSRNOG00000003071	Vamp4	vesicle-associated membrane protein 4	0.386023	0.145088	0.383038
ENSRNOG00000003075	Tmem39a	transmembrane protein 39a	-0.582328	0.112241	0.343824
ENSRNOG00000003076	Rbms2	RNA binding motif, single stranded interacting protein 2	0.118783	0.829329	0.915589
ENSRNOG00000003078	Dcaf6	DDB1 and CUL4 associated factor 6	-1.24913	0.0550112	0.262032
ENSRNOG00000003081	Ribc1	RIB43A domain with coiled-coils 1	0.245707	0.433771	0.65334
ENSRNOG00000003084	Parp1	poly (ADP-ribose) polymerase 1	-0.152201	0.633986	0.794619
ENSRNOG00000003086	Cenpv	centromere protein V	1.36635	0.230383	0.471403
ENSRNOG00000003099	Ubqln2	ubiquilin 2	0.320398	0.427216	0.648312
ENSRNOG00000003104	Trpv2	transient receptor potential cation channel, subfamily V, member 2	0.50617	0.372399	0.602199
ENSRNOG00000003108	Acbd4	acyl-CoA binding domain containing 4	0.428582	0.252743	0.492725
ENSRNOG00000003109	Btbd17	BTB domain containing 17	-5.43624	2.14139e-06	0.00124808	down
ENSRNOG00000003116	Dph1	diphthamide biosynthesis 1	-0.310363	0.310033	0.545081
ENSRNOG00000003117	Psmd12	proteasome 26S subunit, non-ATPase 12	0.368441	0.255893	0.496245
ENSRNOG00000003121	Rtn4rl1	reticulon 4 receptor-like 1	0.503437	0.235893	0.476428
ENSRNOG00000003123	Rpa1	replication protein A1	0.263303	0.279969	0.515501
ENSRNOG00000003125	Rogdi	rogdi homolog	0.155154	0.53323	0.724973
ENSRNOG00000003127	Spryd4	SPRY domain containing 4	0.222546	0.540726	0.730499
ENSRNOG00000003129	Zfp496	zinc finger protein 496	0.25637	0.366003	0.59745
ENSRNOG00000003131	Traf7	TNF receptor associated factor 7	-0.229617	0.462107	0.672022
ENSRNOG00000003139	Smc1a	structural maintenance of chromosomes 1A	-0.425789	0.318695	0.553749
ENSRNOG00000003144	Gprc5c	G protein-coupled receptor, class C, group 5, member C	-0.645115	0.0170574	0.166845	down
ENSRNOG00000003147	Sqstm1	sequestosome 1	0.0536186	0.92002	0.964342
ENSRNOG00000003148	Timp2	TIMP metallopeptidase inhibitor 2	0.250388	0.341859	0.574271
ENSRNOG00000003149	Farsa	phenylalanyl-tRNA synthetase, alpha subunit	-1.54516	0.0215288	0.181933	down
ENSRNOG00000003150	Mpc2	mitochondrial pyruvate carrier 2	2.64667	0.056481	0.263119
ENSRNOG00000003151	Bfar	bifunctional apoptosis regulator	0.55457	0.0896001	0.313226
ENSRNOG00000003163	Sdhc	succinate dehydrogenase complex subunit C	0.356041	0.192897	0.43394
ENSRNOG00000003174	Tapt1	transmembrane anterior posterior transformation 1	1.10443	0.0298801	0.208061	up
ENSRNOG00000003177	Mat2b	methionine adenosyltransferase 2B	0.490908	0.195644	0.43669
ENSRNOG00000003178	Mageh1	MAGE family member H1	1.15194	0.0437578	0.241806	up
ENSRNOG00000003185	Acbd3	acyl-CoA binding domain containing 3	0.216094	0.52035	0.716074
ENSRNOG00000003186	Anks3	ankyrin repeat and sterile alpha motif domain containing 3	0.343907	0.364706	0.596455
ENSRNOG00000003187	LOC102552920	armadillo repeat-containing X-linked protein 5-like	-1.16084	0.0338578	0.219562	down
ENSRNOG00000003189	Cited1	Cbp/p300-interacting transactivator with Glu/Asp-rich carboxy-terminal domain 1	0.340238	0.365286	0.59683
ENSRNOG00000003191	Bhlhb9	basic helix-loop-helix domain containing, class B, 9	-0.420216	0.306741	0.542443
ENSRNOG00000003195	Caskin1	CASK interacting protein 1	-0.756845	0.0730242	0.286237
ENSRNOG00000003201	Rps4x	ribosomal protein S4, X-linked	1.29837	0.112099	0.343824
ENSRNOG00000003203	Hexim1	hexamethylene bis-acetamide inducible 1	0.540543	0.276354	0.513068
ENSRNOG00000003206	Actr3	ARP3 actin related protein 3 homolog	0.572847	0.0622044	0.271617
ENSRNOG00000003207	Fmnl1	formin-like 1	0.334549	0.469665	0.67886
ENSRNOG00000003208	Ercc6l	ERCC excision repair 6 like, spindle assembly checkpoint helicase	0.266092	0.294979	0.531124
ENSRNOG00000003211	Srp9	signal recognition particle 9	0.203774	0.680216	0.82461
ENSRNOG00000003213	Helz	helicase with zinc finger	0.303867	0.245954	0.486643
ENSRNOG00000003214	AABR07029742.1		-1.35888	0.00621612	0.10656	down
ENSRNOG00000003215	Zfp287	zinc finger protein 287	-0.127689	0.841483	0.922227
ENSRNOG00000003217	Lgals3bp	galectin 3 binding protein	-1.2049	0.0156955	0.15956	down
ENSRNOG00000003219	Trim16	tripartite motif-containing 16	0.166772	0.682457	0.826182
ENSRNOG00000003220	H3f3a	H3 histone family member 3A	1.09294	0.125256	0.35915
ENSRNOG00000003223	Degs1	delta(4)-desaturase, sphingolipid 1	0.63573	0.154866	0.393382
ENSRNOG00000003224	Nudt16l1	nudix hydrolase 16 like 1	0.645496	0.237417	0.477266
ENSRNOG00000003226	Mprip	myosin phosphatase Rho interacting protein	-0.00329175	0.987849	0.994884
ENSRNOG00000003228	Mid1ip1	MID1 interacting protein 1	0.642899	0.131749	0.366762
ENSRNOG00000003229	Tspan7	tetraspanin 7	1.30197	0.0188483	0.173044	up
ENSRNOG00000003235	Mgat4b	mannosyl (alpha-1,3-)-glycoprotein beta-1,4-N-acetylglucosaminyltransferase, isozyme B	-0.62653	0.0911247	0.315601
ENSRNOG00000003237	Tp53bp2	tumor protein p53 binding protein, 2	0.406295	0.391872	0.619701
ENSRNOG00000003239	Cant1	calcium activated nucleotidase 1	-0.353119	0.211715	0.453775
ENSRNOG00000003243	Wdr81	WD repeat domain 81	-0.66638	0.0519923	0.256022
ENSRNOG00000003247	Sde2	SDE2 telomere maintenance homolog	0.473826	0.365346	0.59683
ENSRNOG00000003248	Mpzl1	myelin protein zero-like 1	-0.132379	0.619324	0.785743
ENSRNOG00000003253	Qdpr	quinoid dihydropteridine reductase	0.176603	0.456082	0.668026
ENSRNOG00000003254	Il23a	interleukin 23 subunit alpha	0.68003	0.213993	0.45572
ENSRNOG00000003256	Ccng1	cyclin G1	1.03979	0.00697026	0.11327	up
ENSRNOG00000003258	Cdc73	cell division cycle 73	-0.147569	0.640949	0.799378
ENSRNOG00000003259	C1qtnf1	C1q and tumor necrosis factor related protein 1	-1.35963	0.0167102	0.164823	down
ENSRNOG00000003261	Usp9x	ubiquitin specific peptidase 9, X-linked	-1.15034	0.0481971	0.248379	down
ENSRNOG00000003264	Nat9	N-acetyltransferase 9	-0.706202	0.0274408	0.200416	down
ENSRNOG00000003267	Pycr2	pyrroline-5-carboxylate reductase family, member 2	0.430343	0.459683	0.670626
ENSRNOG00000003269	Atp6v0e1	ATPase H+ transporting V0 subunit e1	0.0104784	0.989672	0.995429
ENSRNOG00000003273	Spata20	spermatogenesis associated 20	-1.25094	0.00899609	0.127061	down
ENSRNOG00000003276	Myo1d	myosin ID	0.159559	0.614928	0.782037
ENSRNOG00000003278	Map3k14	mitogen-activated protein kinase kinase kinase 14	-0.769385	0.147428	0.385486
ENSRNOG00000003280	Grin2c	glutamate ionotropic receptor NMDA type subunit 2C	-0.98166	0.0137561	0.151885	down
ENSRNOG00000003281	Mcm9	minichromosome maintenance 9 homologous recombination repair factor	0.51054	0.442339	0.659428
ENSRNOG00000003289	Lap3	leucine aminopeptidase 3	0.919137	0.0289073	0.205318	up
ENSRNOG00000003291	Creg1	cellular repressor of E1A-stimulated genes 1	0.559599	0.0390795	0.231706	up
ENSRNOG00000003300	Btg2	BTG anti-proliferation factor 2	-0.222202	0.765614	0.877582
ENSRNOG00000003302	Flcn	folliculin	0.534938	0.377322	0.605693
ENSRNOG00000003307	Gcdh	glutaryl-CoA dehydrogenase	-0.0271203	0.985877	0.993939
ENSRNOG00000003310	Tmem63a	transmembrane protein 63a	-0.645508	0.11226	0.343824
ENSRNOG00000003328	Cdip1	cell death-inducing p53 target 1	0.121328	0.608757	0.778022
ENSRNOG00000003329	Ppm1d	protein phosphatase, Mg2+/Mn2+ dependent, 1D	0.515977	0.105831	0.333915
ENSRNOG00000003330	Acsf2	acyl-CoA synthetase family member 2	-0.490393	0.200147	0.441876
ENSRNOG00000003332	Nt5m	5',3'-nucleotidase, mitochondrial	-0.125646	0.732646	0.857895
ENSRNOG00000003334	Klhl21	kelch-like family member 21	0.293218	0.562813	0.746226
ENSRNOG00000003338	Pmp22	peripheral myelin protein 22	1.86736	0.00436273	0.0875916	up
ENSRNOG00000003343	Canx	calnexin	-0.205925	0.346478	0.578385
ENSRNOG00000003346	Fancb	Fanconi anemia, complementation group B	1.3924	0.0317408	0.212743	up
ENSRNOG00000003350	Mospd2	motile sperm domain containing 2	2.01185	0.0110529	0.137333	up
ENSRNOG00000003357	Col3a1	collagen type III alpha 1 chain	0.522229	0.343178	0.575574
ENSRNOG00000003359	Ogt	O-linked N-acetylglucosamine (GlcNAc) transferase	0.478453	0.241907	0.483061
ENSRNOG00000003384	Hs3st3b1	heparan sulfate-glucosamine 3-sulfotransferase 3B1	0.750698	0.178999	0.418737
ENSRNOG00000003385	Glrx2	glutaredoxin 2	0.759131	0.0971944	0.322119
ENSRNOG00000003386	Rbfox3	RNA binding protein, fox-1 homolog 3	-5.90132	1.32464e-06	0.00124808	down
ENSRNOG00000003388	Cenpf	centromere protein F	-0.338473	0.529365	0.722523
ENSRNOG00000003392	Grsf1	G-rich RNA sequence binding factor 1	-0.239698	0.395833	0.622625
ENSRNOG00000003395	Cby3	chibby family member 3	-0.569184	0.275508	0.512488
ENSRNOG00000003397	Adprm	ADP-ribose/CDP-alcohol diphosphatase, manganese-dependent	0.808759	0.0635286	0.274217
ENSRNOG00000003399	Hnrnph1	heterogeneous nuclear ribonucleoprotein H1	0.0301505	0.893892	0.950526
ENSRNOG00000003402	Stx6	syntaxin 6	0.18533	0.491094	0.693704
ENSRNOG00000003403	Slc35f5	solute carrier family 35, member F5	1.24455	0.00947153	0.129105	up
ENSRNOG00000003424	Elac2	elaC ribonuclease Z 2	0.100939	0.776199	0.884582
ENSRNOG00000003428	Rufy3	RUN and FYVE domain containing 3	-0.664746	0.0535505	0.258926
ENSRNOG00000003434	Trove2	TROVE domain family, member 2	-0.24429	0.424162	0.646203
ENSRNOG00000003457	Bicdl2	BICD family like cargo adaptor 2	-1.59882	0.00825705	0.120771	down
ENSRNOG00000003461	Zfp330	zinc finger protein 330	0.717606	0.0704465	0.284777
ENSRNOG00000003463	Srebf1	sterol regulatory element binding transcription factor 1	0.734221	0.233398	0.474517
ENSRNOG00000003464	Hid1	HID1 domain containing	0.0188033	0.959956	0.98149
ENSRNOG00000003469	MAST1	microtubule associated serine/threonine kinase 1	0.252225	0.457059	0.668841
ENSRNOG00000003470	Fundc1	FUN14 domain containing 1	0.555653	0.135119	0.36958
ENSRNOG00000003472	Atp11c	ATPase phospholipid transporting 11C	0.383314	0.180864	0.4204
ENSRNOG00000003476	Slc6a4	solute carrier family 6 member 4	-1.48086	0.0285824	0.204218	down
ENSRNOG00000003491	Prkca	protein kinase C, alpha	0.156467	0.693034	0.832955
ENSRNOG00000003494	Ppfia4	PTPRF interacting protein alpha 4	-1.06535	0.154694	0.393257
ENSRNOG00000003495	Prpf8	pre-mRNA processing factor 8	0.505983	0.120307	0.352188
ENSRNOG00000003496	Tbc1d9	TBC1 domain family member 9	-2.0762	0.00172524	0.0477719	down
ENSRNOG00000003497	Thoc6	THO complex 6	0.979538	0.105712	0.33387
ENSRNOG00000003504	Rnaseh2a	ribonuclease H2, subunit A	0.359198	0.158512	0.396362
ENSRNOG00000003506	Gosr2	golgi SNAP receptor complex member 2	0.231437	0.310612	0.545799
ENSRNOG00000003515	Ephx1	epoxide hydrolase 1	-0.00284728	0.994384	0.99708
ENSRNOG00000003517	Tbx2	T-box 2	0.560337	0.148322	0.386458
ENSRNOG00000003520	Prdx2	peroxiredoxin 2	-0.487201	0.117848	0.349854
ENSRNOG00000003522	Mr1	major histocompatibility complex, class I-related	-0.91234	0.107262	0.335678
ENSRNOG00000003524	Lrrc59	leucine rich repeat containing 59	-0.26948	0.291316	0.527804
ENSRNOG00000003526	Sytl4	synaptotagmin-like 4	-2.24504	0.000576456	0.0234112	down
ENSRNOG00000003532	Magea11	melanoma antigen family A, 11	1.87876	0.000190605	0.0114977	up
ENSRNOG00000003536	Rufy1	RUN and FYVE domain containing 1	0.257132	0.557207	0.743742
ENSRNOG00000003538	Adamts4	ADAM metallopeptidase with thrombospondin type 1 motif, 4	0.696628	0.271156	0.510092
ENSRNOG00000003542	Hcfc1r1	host cell factor C1 regulator 1	0.15375	0.804195	0.900818
ENSRNOG00000003545	Uchl5	ubiquitin C-terminal hydrolase L5	0.120336	0.615927	0.782893
ENSRNOG00000003546	Tnfrsf12a	TNF receptor superfamily member 12A	0.0441599	0.943508	0.974938
ENSRNOG00000003549	Cnpy2	canopy FGF signaling regulator 2	0.769027	0.159109	0.3973
ENSRNOG00000003550	Acbd6	acyl-CoA binding domain containing 6	-0.105539	0.657443	0.810698
ENSRNOG00000003551	B4galt3	beta-1,4-galactosyltransferase 3	0.0249986	0.940073	0.973751
ENSRNOG00000003559	Ccdc112	coiled-coil domain containing 112	-2.48248	1.77752e-05	0.00322537	down
ENSRNOG00000003562	Susd4	sushi domain containing 4	1.17193	0.0209134	0.180064	up
ENSRNOG00000003563	Blmh	bleomycin hydrolase	0.0252227	0.944346	0.97539
ENSRNOG00000003567	Ppox	protoporphyrinogen oxidase	0.643804	0.0485186	0.248722	up
ENSRNOG00000003576	Ints2	integrator complex subunit 2	-0.760117	0.152115	0.390289
ENSRNOG00000003578	Fem1c	fem-1 homolog C	0.210647	0.644062	0.801702
ENSRNOG00000003581	Pou2f1	POU class 2 homeobox 1	0.491473	0.0792985	0.29636
ENSRNOG00000003583	Smyd2	SET and MYND domain containing 2	0.639289	0.302431	0.538009
ENSRNOG00000003587	Vegfd	vascular endothelial growth factor D	4.77726	2.70825e-06	0.00144696	up
ENSRNOG00000003592	Med28	mediator complex subunit 28	0.288877	0.501022	0.700746
ENSRNOG00000003594	Tmem183a	transmembrane protein 183A	-0.156449	0.491625	0.693704
ENSRNOG00000003595	Lhx4	LIM homeobox 4	1.78285	0.000576941	0.0234112	up
ENSRNOG00000003597	Tuba4a	tubulin, alpha 4A	-0.303519	0.519572	0.715658
ENSRNOG00000003599	Utp3	UTP3, small subunit processome component homolog (S. cerevisiae)	-0.232299	0.288724	0.525583
ENSRNOG00000003600	Pnpt1	polyribonucleotide nucleotidyltransferase 1	0.523743	0.366711	0.59757
ENSRNOG00000003601	RGD1564463	similar to Mdes protein	-4.40128	5.67106e-06	0.00194781	down
ENSRNOG00000003611	Dynlt3	dynein light chain Tctex-type 3	0.488943	0.0511017	0.253861
ENSRNOG00000003614	Mgat5	mannosyl (alpha-1,6-)-glycoprotein beta-1,6-N-acetyl-glucosaminyltransferase	-0.434139	0.263434	0.503007
ENSRNOG00000003625	Ubxn4	UBX domain protein 4	0.583912	0.0406848	0.234994	up
ENSRNOG00000003626	Atp5h	ATP synthase, H+ transporting, mitochondrial Fo complex, subunit d	0.584014	0.236421	0.476959
ENSRNOG00000003629	Nvl	nuclear VCP-like	0.00992516	0.976209	0.989289
ENSRNOG00000003634	Zfp354a	zinc finger protein 354A	0.752866	0.164053	0.404226
ENSRNOG00000003635	Disp1	dispatched RND transporter family member 1	0.510964	0.158433	0.396342
ENSRNOG00000003649	Qsox1	quiescin sulfhydryl oxidase 1	0.144099	0.634572	0.794723
ENSRNOG00000003650	Nt5c	5', 3'-nucleotidase, cytosolic	0.249586	0.715883	0.847863
ENSRNOG00000003653	Fh	fumarate hydratase	1.93918	0.03831	0.2307	up
ENSRNOG00000003657	Pkmyt1	protein kinase, membrane associated tyrosine/threonine 1	-0.0493666	0.836065	0.919222
ENSRNOG00000003661	Hn1	hematological and neurological expressed 1	0.691262	0.238567	0.478776
ENSRNOG00000003673	Nup85	nucleoporin 85	0.500095	0.113613	0.345438
ENSRNOG00000003674	Pir	pirin	1.12952	0.00369741	0.0781494	up
ENSRNOG00000003679	Med13	mediator complex subunit 13	-0.311398	0.282273	0.518329
ENSRNOG00000003682	Hook2	hook microtubule-tethering protein 2	-0.0854597	0.827993	0.91495
ENSRNOG00000003686	Tbl1x	transducin (beta)-like 1 X-linked	-0.0957197	0.687682	0.829541
ENSRNOG00000003687	Rgs2	regulator of G-protein signaling 2	-2.97004	0.00329963	0.0729111	down
ENSRNOG00000003689	Nono	non-POU domain containing, octamer-binding	0.710969	0.135682	0.370353
ENSRNOG00000003691	Tmed7	transmembrane p24 trafficking protein 7	1.24776	0.0488014	0.249362	up
ENSRNOG00000003699	Endov	endonuclease V	-0.941689	0.162528	0.401499
ENSRNOG00000003703	Mcm6	minichromosome maintenance complex component 6	0.652205	0.0303927	0.209675	up
ENSRNOG00000003706	Ufc1	ubiquitin-fold modifier conjugating enzyme 1	0.0791419	0.721005	0.849635
ENSRNOG00000003707	Zmym3	zinc finger MYM-type containing 3	0.584061	0.102008	0.329641
ENSRNOG00000003712	Ppp4r3b	protein phosphatase 4, regulatory subunit 3B	0.211126	0.359924	0.591727
ENSRNOG00000003714	Clk4	CDC-like kinase 4	0.133276	0.719211	0.849335
ENSRNOG00000003717	Cnih4	cornichon family AMPA receptor auxiliary protein 4	0.389937	0.490922	0.693704
ENSRNOG00000003719	Atpaf2	ATP synthase mitochondrial F1 complex assembly factor 2	0.298063	0.546622	0.734907
ENSRNOG00000003721	Paqr4	progestin and adipoQ receptor family member 4	-1.18394	0.0426822	0.240889	down
ENSRNOG00000003723	Wdr26	WD repeat domain 26	0.060804	0.798444	0.89772
ENSRNOG00000003724	Mrpl27	mitochondrial ribosomal protein L27	-0.508193	0.11015	0.34083
ENSRNOG00000003726	Scml2	sex comb on midleg-like 2 (Drosophila)	1.13901	0.0502395	0.251905
ENSRNOG00000003728	Xylt2	xylosyltransferase 2	-0.289268	0.297647	0.533719
ENSRNOG00000003741	Nptx1	neuronal pentraxin 1	-4.27449	3.29968e-07	0.000665864	down
ENSRNOG00000003742	Cdkl5	cyclin-dependent kinase-like 5	-0.0829286	0.855547	0.929166
ENSRNOG00000003743	Dars	aspartyl-tRNA synthetase	0.286288	0.246531	0.487095
ENSRNOG00000003745	Atf3	activating transcription factor 3	-1.92437	0.0154915	0.158997	down
ENSRNOG00000003747	Asna1	arsA arsenite transporter, ATP-binding, homolog 1 (bacterial)	0.597711	0.194291	0.435636
ENSRNOG00000003749	Xk	X-linked Kx blood group	1.36368	0.0808239	0.299259
ENSRNOG00000003755	Clgn	calmegin	-0.0658861	0.856777	0.929399
ENSRNOG00000003762	Smarca1	SWI/SNF related, matrix associated, actin dependent regulator of chromatin, subfamily a, member 1	0.209207	0.44084	0.658741
ENSRNOG00000003763	Prdx4	peroxiredoxin 4	1.15279	0.00535015	0.0981916	up
ENSRNOG00000003767	Rps6kc1	ribosomal protein S6 kinase C1	0.386431	0.310952	0.546097
ENSRNOG00000003772	Csrp2	cysteine and glycine-rich protein 2	-0.792724	0.178293	0.418103
ENSRNOG00000003773	Hmox2	heme oxygenase 2	0.237864	0.576199	0.755443
ENSRNOG00000003782	Acot9	acyl-CoA thioesterase 9	0.231515	0.351256	0.583198
ENSRNOG00000003786	Tspan6	tetraspanin 6	0.737267	0.0197189	0.175294	up
ENSRNOG00000003792	Med14	mediator complex subunit 14	0.194555	0.435074	0.654349
ENSRNOG00000003794	Nmral1	NmrA like redox sensor 1	0.66761	0.0390308	0.231626	up
ENSRNOG00000003795	Angel2	angel homolog 2	0.429228	0.192736	0.43394
ENSRNOG00000003797	Mrps7	mitochondrial ribosomal protein S7	-0.379664	0.115103	0.348166
ENSRNOG00000003800	Rgs9	regulator of G-protein signaling 9	1.02396	0.0132167	0.148487	up
ENSRNOG00000003802	Pttg1	pituitary tumor-transforming 1	-0.0278317	0.920322	0.964448
ENSRNOG00000003803	Zdhhc17	zinc finger, DHHC-type containing 17	0.148764	0.753948	0.870643
ENSRNOG00000003815	Slc25a11	solute carrier family 25 member 11	-0.63669	0.038708	0.231426	down
ENSRNOG00000003816	Tada1	transcriptional adaptor 1	0.848559	0.0270312	0.19905	up
ENSRNOG00000003821	Rptor	regulatory associated protein of MTOR, complex 1	0.0513977	0.882533	0.943874
ENSRNOG00000003822	Slu7	SLU7 homolog, splicing factor	0.202166	0.364014	0.595766
ENSRNOG00000003825	Wdr75	WD repeat domain 75	0.907952	0.0375365	0.228227	up
ENSRNOG00000003827	Wipi1	WD repeat domain, phosphoinositide interacting 1	0.543803	0.0492371	0.249763	up
ENSRNOG00000003829	Ap3s1	adaptor-related protein complex 3, sigma 1 subunit	0.777998	0.116022	0.348166
ENSRNOG00000003831	Tdp1	tyrosyl-DNA phosphodiesterase 1	0.514796	0.317536	0.552613
ENSRNOG00000003832	Vash2	vasohibin 2	-0.0145874	0.952104	0.978849
ENSRNOG00000003833	Nenf	neudesin neurotrophic factor	-0.189049	0.495844	0.696542
ENSRNOG00000003834	Map2k4	mitogen activated protein kinase kinase 4	-0.577095	0.183552	0.423239
ENSRNOG00000003835	Slc43a2	solute carrier family 43 member 2	-0.206116	0.582917	0.759609
ENSRNOG00000003837	Mif4gd	MIF4G domain containing	0.669395	0.290533	0.526988
ENSRNOG00000003840	Slit2	slit guidance ligand 2	2.84604	7.06992e-05	0.00611644	up
ENSRNOG00000003841	Kcnh1	potassium voltage-gated channel subfamily H member 1	-4.14144	2.26234e-05	0.00352033	down
ENSRNOG00000003844	Dhx15	DEAH-box helicase 15	-0.0610284	0.812897	0.90505
ENSRNOG00000003846	Pitpna	phosphatidylinositol transfer protein, alpha	-0.752414	0.105367	0.333545
ENSRNOG00000003847	Gid4	GID complex subunit 4	0.417874	0.347396	0.579415
ENSRNOG00000003848	Med12	mediator complex subunit 12	0.471125	0.243448	0.485031
ENSRNOG00000003849	Stx8	syntaxin 8	0.0542773	0.995774	0.998057
ENSRNOG00000003853	Scoc	short coiled-coil protein	0.561944	0.193794	0.435041
ENSRNOG00000003855	Dnaja3	DnaJ heat shock protein family (Hsp40) member A3	-0.392585	0.302117	0.537773
ENSRNOG00000003858	Atp6ap2	ATPase H+ transporting accessory protein 2	-0.181218	0.433179	0.653165
ENSRNOG00000003861	Gorab	golgin, RAB6-interacting	0.496653	0.13606	0.370518
ENSRNOG00000003863	RGD1564093	similar to RIKEN cDNA 2310036O22	-0.0188016	0.93194	0.969335
ENSRNOG00000003864	Gipc1	GIPC PDZ domain containing family, member 1	-0.994702	0.0807947	0.299259
ENSRNOG00000003869	Sod3	superoxide dismutase 3, extracellular	1.58843	0.018045	0.170057	up
ENSRNOG00000003870	C1qtnf2	C1q and tumor necrosis factor related protein 2	0.791021	0.157553	0.396109
ENSRNOG00000003873	Cpd	carboxypeptidase D	0.26663	0.559984	0.745277
ENSRNOG00000003875	Ocrl	OCRL, inositol polyphosphate-5-phosphatase	-1.07341	0.0373155	0.227417	down
ENSRNOG00000003879	Rnf167	ring finger protein 167	0.238937	0.434585	0.654055
ENSRNOG00000003881	Nit1	nitrilase 1	0.558826	0.145335	0.383118
ENSRNOG00000003882	Cep350	centrosomal protein 350	-0.95136	0.0228184	0.186441	down
ENSRNOG00000003889	Tbc1d15	TBC1 domain family, member 15	0.857701	0.055696	0.262094
ENSRNOG00000003890	Nap1l1	nucleosome assembly protein 1-like 1	-0.298225	0.322583	0.557163
ENSRNOG00000003897	Col1a1	collagen type I alpha 1 chain	-0.904025	0.0505821	0.252442
ENSRNOG00000003901	Cfap36	cilia and flagella associated protein 36	0.610338	0.0430965	0.241441	up
ENSRNOG00000003905	Nsf	N-ethylmaleimide sensitive factor, vesicle fusing ATPase	0.55493	0.102714	0.330187
ENSRNOG00000003908	Cep128	centrosomal protein 128	1.01256	0.00997316	0.133396	up
ENSRNOG00000003915	Tmem206	transmembrane protein 206	0.00471505	0.988644	0.995163
ENSRNOG00000003917	Uck2	uridine-cytidine kinase 2	0.197649	0.658604	0.811504
ENSRNOG00000003918	Slc25a19	solute carrier family 25 member 19	-0.0647421	0.87674	0.94099
ENSRNOG00000003919	Rps6kb1	ribosomal protein S6 kinase B1	-0.637019	0.103819	0.331372
ENSRNOG00000003923	Rab21	RAB21, member RAS oncogene family	0.758507	0.169723	0.409207
ENSRNOG00000003924	Pi4k2b	phosphatidylinositol 4-kinase type 2 beta	-0.675661	0.231677	0.47302
ENSRNOG00000003928	Tmco1	transmembrane and coiled-coil domains 1	-0.0329133	0.886102	0.945698
ENSRNOG00000003931	Arsg	arylsulfatase G	0.660856	0.228376	0.469192
ENSRNOG00000003936	Pwwp2a	PWWP domain containing 2A	-0.258557	0.444691	0.661186
ENSRNOG00000003942	Asnsd1	asparagine synthetase domain containing 1	-0.769951	0.092995	0.316592
ENSRNOG00000003946	Tor1aip1	torsin 1A interacting protein 1	-0.291742	0.283042	0.518776
ENSRNOG00000003951	Psmc1	proteasome 26S subunit, ATPase 1	-0.970669	0.0855264	0.307251
ENSRNOG00000003953	Rab3gap1	RAB3 GTPase activating protein catalytic subunit 1	0.102994	0.807292	0.90213
ENSRNOG00000003955	Spata7	spermatogenesis associated 7	0.330653	0.315445	0.551242
ENSRNOG00000003958	Commd10	COMM domain containing 10	1.23712	0.0533073	0.258895
ENSRNOG00000003964	Nsmce2	NSE2/MMS21 homolog, SMC5-SMC6 complex SUMO ligase	0.789175	0.0507978	0.252989
ENSRNOG00000003967	Vmp1	vacuole membrane protein 1	0.658337	0.257487	0.49724
ENSRNOG00000003970	Tnpo2	transportin 2	-0.408914	0.137295	0.372145
ENSRNOG00000003971	Gosr1	golgi SNAP receptor complex member 1	1.20948	0.0240364	0.191356	up
ENSRNOG00000003973	Cyb5r1	cytochrome b5 reductase 1	-0.428129	0.216822	0.457697
ENSRNOG00000003975	Pfn1	profilin 1	1.9618	0.0650736	0.276664
ENSRNOG00000003977	Dusp1	dual specificity phosphatase 1	-0.450884	0.566266	0.748709
ENSRNOG00000003979	Zranb3	zinc finger RANBP2-type containing 3	1.14708	0.0560311	0.26247
ENSRNOG00000003980	Ttc1	tetratricopeptide repeat domain 1	0.169583	0.540263	0.730197
ENSRNOG00000003983	Pfdn2	prefoldin subunit 2	0.544157	0.10369	0.331071
ENSRNOG00000003984	Apln	apelin	-1.97697	0.000992026	0.0332415	down
ENSRNOG00000003985	Tmem19	transmembrane protein 19	0.892188	0.0621295	0.271467
ENSRNOG00000003988	Dnajc27	DnaJ heat shock protein family (Hsp40) member C27	0.0170398	0.966898	0.985458
ENSRNOG00000003990	Grb2	growth factor receptor bound protein 2	0.0350626	0.923279	0.965418
ENSRNOG00000003993	Thap2	THAP domain containing 2	0.0508802	0.919193	0.964
ENSRNOG00000003999	Adcy3	adenylate cyclase 3	0.422284	0.186842	0.427011
ENSRNOG00000004000	Tefm	transcription elongation factor, mitochondrial	0.437553	0.34241	0.574887
ENSRNOG00000004001	Osgepl1	O-sialoglycoprotein endopeptidase-like 1	0.478525	0.347696	0.579513
ENSRNOG00000004004	Nrde2	NRDE-2, necessary for RNA interference, domain containing	0.112737	0.728965	0.855142
ENSRNOG00000004006	Dnajb9	DnaJ heat shock protein family (Hsp40) member B9	-0.522607	0.0571894	0.264467
ENSRNOG00000004011	Nedd1	neural precursor cell expressed, developmentally down-regulated 1	0.252803	0.491479	0.693704
ENSRNOG00000004014	Chmp6	charged multivesicular body protein 6	0.140213	0.676914	0.82241
ENSRNOG00000004016	Msl3	male-specific lethal 3 homolog (Drosophila)	-0.0483321	0.852092	0.927932
ENSRNOG00000004018	Tdrd5	tudor domain containing 5	0.573588	0.129998	0.364462
ENSRNOG00000004019	Phlda1	pleckstrin homology-like domain, family A, member 1	-3.17259	0.000628125	0.0248587	down
ENSRNOG00000004022	Klhdc9	kelch domain containing 9	-0.883702	0.0437425	0.241806	down
ENSRNOG00000004026	Atp2b1	ATPase plasma membrane Ca2+ transporting 1	-0.664086	0.0309622	0.21133	down
ENSRNOG00000004027	Aldh9a1	aldehyde dehydrogenase 9 family, member A1	0.234111	0.598647	0.770401
ENSRNOG00000004035	Krr1	KRR1, small subunit processome component homolog	0.0393508	0.880153	0.942902
ENSRNOG00000004036	Snx12	sorting nexin 12	0.241127	0.332526	0.5656
ENSRNOG00000004049	Baiap2	BAI1-associated protein 2	1.1619	0.0555091	0.262094
ENSRNOG00000004057	Ccdc88a	coiled coil domain containing 88A	0.128174	0.564431	0.74715
ENSRNOG00000004059	Ptrhd1	peptidyl-tRNA hydrolase domain containing 1	0.174547	0.747698	0.867384
ENSRNOG00000004060	Calm3	calmodulin 3	0.578996	0.091824	0.315601
ENSRNOG00000004061	Pnn	pinin, desmosome associated protein	-0.0419318	0.881677	0.943653
ENSRNOG00000004067	Nrcam	neuronal cell adhesion molecule	-1.66243	0.000483857	0.0216151	down
ENSRNOG00000004068	Ncoa1	nuclear receptor coactivator 1	-0.498683	0.282252	0.518329
ENSRNOG00000004076	Pms1	PMS1 homolog 1, mismatch repair system component	0.770977	0.0386815	0.231426	up
ENSRNOG00000004078	Eno3	enolase 3	0.149292	0.676132	0.821939
ENSRNOG00000004083	Zc3h14	zinc finger CCCH type containing 14	0.0397562	0.852433	0.928093
ENSRNOG00000004090	LOC100361025	protein arginine methyltransferase 1-like	-0.0265699	0.934085	0.970516
ENSRNOG00000004091	Cwc25	CWC25 spliceosome-associated protein homolog	-0.246571	0.423375	0.645701
ENSRNOG00000004093	Rhot1	ras homolog family member T1	0.94228	0.115762	0.348166
ENSRNOG00000004099	R3hdm1	R3H domain containing 1	0.436159	0.0804407	0.298675
ENSRNOG00000004100	Trib1	tribbles pseudokinase 1	-1.12847	0.100064	0.327096
ENSRNOG00000004103	Trappc6b	trafficking protein particle complex 6B	0.466284	0.171228	0.411076
ENSRNOG00000004104	Zfp167	zinc finger protein 167	-0.198193	0.708478	0.84262
ENSRNOG00000004107	Rpl23	ribosomal protein L23	0.160794	0.626987	0.791304
ENSRNOG00000004110	Trib2	tribbles pseudokinase 2	0.550912	0.160524	0.398771
ENSRNOG00000004111	Soat1	sterol O-acyltransferase 1	-1.55884	0.0209329	0.180064	down
ENSRNOG00000004122	Kremen2	kringle containing transmembrane protein 2	-1.28907	0.0440569	0.242274	down
ENSRNOG00000004127	AABR07021840.1		0.9735	0.1864	0.426507
ENSRNOG00000004130	Anapc4	anaphase promoting complex subunit 4	0.488374	0.163925	0.404016
ENSRNOG00000004131	Pkn1	protein kinase N1	0.165282	0.632739	0.794478
ENSRNOG00000004132	Lasp1	LIM and SH3 protein 1	1.02631	0.0820553	0.302059
ENSRNOG00000004135	RGD1311745	similar to RIKEN cDNA 1110059G10	-0.0697024	0.832466	0.917363
ENSRNOG00000004137	Ubtd2	ubiquitin domain containing 2	-0.00191919	0.99733	0.998472
ENSRNOG00000004139	Ndel1	nudE neurodevelopment protein 1-like 1	0.974623	0.0792748	0.29636
ENSRNOG00000004140	Pacrgl	PARK2 co-regulated-like	0.763909	0.213999	0.45572
ENSRNOG00000004141	Vasn	vasorin	1.19907	0.0972353	0.322119
ENSRNOG00000004143	Adipor1	adiponectin receptor 1	-0.377853	0.125054	0.358677
ENSRNOG00000004145	Prorsd1	prolyl-tRNA synthetase associated domain containing 1	-0.393234	0.204628	0.446642
ENSRNOG00000004146	Coro7	coronin 7	-0.687222	0.292784	0.529466
ENSRNOG00000004148	Cdk17	cyclin-dependent kinase 17	0.264091	0.572629	0.753039
ENSRNOG00000004152	Lrp12	LDL receptor related protein 12	1.24907	0.184745	0.424842
ENSRNOG00000004159	Flii	FLII, actin remodeling protein	-0.410195	0.419903	0.643129
ENSRNOG00000004160	Prps2	phosphoribosyl pyrophosphate synthetase 2	-0.511745	0.0401051	0.233046	down
ENSRNOG00000004161	Mtif2	mitochondrial translational initiation factor 2	-0.203677	0.434976	0.654349
ENSRNOG00000004162	Pfkfb2	6-phosphofructo-2-kinase/fructose-2,6-biphosphatase 2	0.280984	0.536858	0.727382
ENSRNOG00000004168	Slc35e4	solute carrier family 35, member E4	0.311328	0.54727	0.735582
ENSRNOG00000004169	Fzr1	fizzy/cell division cycle 20 related 1	0.029179	0.945155	0.975903
ENSRNOG00000004181	Sdccag8	serologically defined colon cancer antigen 8	0.33105	0.289318	0.526068
ENSRNOG00000004183	Ccdc59	coiled-coil domain containing 59	0.270948	0.267722	0.506598
ENSRNOG00000004186	Snx13	sorting nexin 13	-0.998158	0.0887792	0.311716
ENSRNOG00000004189	Helb	DNA helicase B	-0.0635047	0.84017	0.921733
ENSRNOG00000004193	Klhl12	kelch-like family member 12	0.495175	0.239098	0.479413
ENSRNOG00000004195	Dtl	denticleless E3 ubiquitin protein ligase homolog	0.670038	0.181207	0.420799
ENSRNOG00000004196	Rps29	ribosomal protein S29	1.03201	0.209055	0.452363
ENSRNOG00000004200	Sybu	syntabulin	1.09821	0.0372902	0.227417	up
ENSRNOG00000004201	Rims2	regulating synaptic membrane exocytosis 2	-0.694769	0.222969	0.463031
ENSRNOG00000004205	Pkdcc	protein kinase domain containing, cytoplasmic	4.45073	0.000291378	0.0152314	up
ENSRNOG00000004206	Glrx5	glutaredoxin 5	0.628383	0.266664	0.505521
ENSRNOG00000004207	Eml5	echinoderm microtubule associated protein like 5	-0.996531	0.0305911	0.210066	down
ENSRNOG00000004212	Fbxw9	F-box and WD repeat domain containing 9	0.350472	0.200782	0.442532
ENSRNOG00000004214	Rpl26	ribosomal protein L26	-0.466252	0.16436	0.404258
ENSRNOG00000004216	Lrr1	leucine rich repeat protein 1	1.7312	0.00596005	0.104214	up
ENSRNOG00000004217	Stk10	serine/threonine kinase 10	-1.4831	0.0163779	0.16305	down
ENSRNOG00000004218	Klhl28	kelch-like family member 28	-0.451523	0.556514	0.743263
ENSRNOG00000004219	Dhps	deoxyhypusine synthase	0.16646	0.495498	0.696386
ENSRNOG00000004220	Ebag9	estrogen receptor binding site associated, antigen, 9	0.480716	0.121257	0.353051
ENSRNOG00000004226	Irak3	interleukin-1 receptor-associated kinase 3	-0.126464	0.787267	0.892087
ENSRNOG00000004229	Tac3	tachykinin 3	0.799158	0.116856	0.349025
ENSRNOG00000004232	G2e3	G2/M-phase specific E3 ubiquitin protein ligase	-0.230645	0.414674	0.639192
ENSRNOG00000004234	Mgat2	mannosyl (alpha-1,6-)-glycoprotein beta-1,2-N-acetylglucosaminyltransferase	0.919753	0.0338948	0.219654	up
ENSRNOG00000004239	LOC100362999	hsc70-interacting protein-like	-0.0743427	0.874127	0.939376
ENSRNOG00000004242	Pole2	DNA polymerase epsilon 2, accessory subunit	0.462165	0.448333	0.662839
ENSRNOG00000004245	Mgst3	microsomal glutathione S-transferase 3	2.16169	0.0668569	0.278883
ENSRNOG00000004246	Spag7	sperm associated antigen 7	0.048812	0.83066	0.91617
ENSRNOG00000004252	Eif3h	eukaryotic translation initiation factor 3, subunit H	-0.794914	0.0359694	0.224876	down
ENSRNOG00000004255	Usf1	upstream transcription factor 1	2.08073	0.0412049	0.236026	up
ENSRNOG00000004257	Ctps2	CTP synthase 2	0.883026	0.0201581	0.176946	up
ENSRNOG00000004259	Dohh	deoxyhypusine hydroxylase/monooxygenase	-0.217035	0.362773	0.594413
ENSRNOG00000004263	Ints7	integrator complex subunit 7	0.783311	0.178044	0.417826
ENSRNOG00000004268	Zfp386	zinc finger protein 386 (Kruppel-like)	0.581502	0.0643432	0.275491
ENSRNOG00000004269	Myt1l	myelin transcription factor 1-like	-0.111834	0.907246	0.957947
ENSRNOG00000004276	Itga3	integrin subunit alpha 3	-0.0132505	0.964428	0.984492
ENSRNOG00000004278	Dlx3	distal-less homeobox 3	0.58789	0.130567	0.365436
ENSRNOG00000004280	Tcn2	transcobalamin 2	-0.50068	0.0752009	0.289309
ENSRNOG00000004282	Arl4a	ADP-ribosylation factor like GTPase 4A	-0.293644	0.539631	0.729906
ENSRNOG00000004283	Camta2	calmodulin binding transcription activator 2	-0.884847	0.0605926	0.269165
ENSRNOG00000004284	Btg1	BTG anti-proliferation factor 1	1.04726	0.208339	0.451464
ENSRNOG00000004287	Wdr83	WD repeat domain 83	0.101149	0.844549	0.923903
ENSRNOG00000004288	Ptrh2	peptidyl-tRNA hydrolase 2	0.235348	0.585001	0.760756
ENSRNOG00000004290	Grb10	growth factor receptor bound protein 10	0.538946	0.307312	0.542443
ENSRNOG00000004291	Cltc	clathrin heavy chain	0.46956	0.0926164	0.316437
ENSRNOG00000004292	Sptssa	serine palmitoyltransferase, small subunit A	2.59513	0.00413995	0.0841731	up
ENSRNOG00000004294	Ascl1	achaete-scute family bHLH transcription factor 1	0.959056	0.0362523	0.22551	up
ENSRNOG00000004300	Gtf2a1	general transcription factor 2A subunit 1	-0.182903	0.75133	0.869609
ENSRNOG00000004301	Dcaf13	DDB1 and CUL4 associated factor 13	0.081669	0.740312	0.861722
ENSRNOG00000004304	Syap1	synapse associated protein 1	0.422512	0.0966744	0.321868
ENSRNOG00000004307	Tor3a	torsin family 3, member A	-0.432349	0.17212	0.411861
ENSRNOG00000004310	Caskin2	cask-interacting protein 2	0.617924	0.216647	0.457512
ENSRNOG00000004312	Tmbim4	transmembrane BAX inhibitor motif containing 4	0.689844	0.170873	0.410617
ENSRNOG00000004314	Ppm1h	protein phosphatase, Mg2+/Mn2+ dependent, 1H	-0.567633	0.11167	0.343438
ENSRNOG00000004322	Sh3kbp1	SH3 domain-containing kinase-binding protein 1	0.247143	0.446164	0.662079
ENSRNOG00000004327	Ddc	dopa decarboxylase	0.395648	0.389259	0.617332
ENSRNOG00000004332	Egfr	epidermal growth factor receptor	-2.08604	0.00151622	0.0448662	down
ENSRNOG00000004333	Flywch1	FLYWCH-type zinc finger 1	-1.49912	0.0325633	0.214789	down
ENSRNOG00000004337	Fam20b	FAM20B, glycosaminoglycan xylosylkinase	0.158262	0.719035	0.849335
ENSRNOG00000004339	Yy1	YY1 transcription factor	-0.724133	0.0457475	0.244148	down
ENSRNOG00000004344	Zdhhc3	zinc finger, DHHC-type containing 3	-0.0497875	0.892603	0.949785
ENSRNOG00000004345	Daam1	dishevelled associated activator of morphogenesis 1	0.0511725	0.825846	0.913417
ENSRNOG00000004351	Slc25a29	solute carrier family 25 member 29	-2.39033	0.013404	0.149246	down
ENSRNOG00000004353	Ppfia2	PTPRF interacting protein alpha 2	0.756539	0.201482	0.442786
ENSRNOG00000004359	Wars	tryptophanyl-tRNA synthetase	-0.161823	0.546076	0.734594
ENSRNOG00000004360	Gemin2	gem (nuclear organelle) associated protein 2	0.0511173	0.900806	0.954081
ENSRNOG00000004362	Rps6ka5	ribosomal protein S6 kinase A5	0.337855	0.195829	0.436853
ENSRNOG00000004364	Bre	brain and reproductive organ-expressed (TNFRSF1A modulator)	0.653593	0.0327336	0.215173	up
ENSRNOG00000004367	Elk3	ELK3, ETS-domain protein	-5.85776	1.70117e-05	0.00319552	down
ENSRNOG00000004373	Ddx39a	DExD-box helicase 39A	0.880975	0.0345296	0.221267	up
ENSRNOG00000004377	Lpin1	lipin 1	-0.587514	0.177823	0.417771
ENSRNOG00000004378	Abca5	ATP binding cassette subfamily A member 5	-0.754635	0.119333	0.351538
ENSRNOG00000004382	Arel1	apoptosis resistant E3 ubiquitin protein ligase 1	0.37705	0.405887	0.631493
ENSRNOG00000004387	Utp23	UTP23, small subunit processome component	0.0937817	0.758286	0.873555
ENSRNOG00000004392	Aatk	apoptosis-associated tyrosine kinase	1.04011	0.0916547	0.315601
ENSRNOG00000004395	Fbxw11	F-box and WD repeat domain containing 11	-0.019201	0.943327	0.974938
ENSRNOG00000004401	Mrpl13	mitochondrial ribosomal protein L13	-0.766787	0.119499	0.351538
ENSRNOG00000004402	Lpgat1	lysophosphatidylglycerol acyltransferase 1	0.50666	0.095281	0.319943
ENSRNOG00000004403	Slc25a32	solute carrier family 25 member 32	-0.594214	0.0665868	0.278883
ENSRNOG00000004412	Mtbp	MDM2 binding protein	-0.0592599	0.919193	0.964
ENSRNOG00000004414	F11r	F11 receptor	-0.0255198	0.933996	0.970516
ENSRNOG00000004415	Fam179b	family with sequence similarity 179, member B	0.210084	0.403863	0.629795
ENSRNOG00000004417	Fam117a	family with sequence similarity 117, member A	0.0987602	0.860676	0.931165
ENSRNOG00000004420	Rad21	RAD21 cohesin complex component	0.791328	0.0227825	0.186441	up
ENSRNOG00000004421	Tmem5	transmembrane protein 5	0.312868	0.249466	0.489816
ENSRNOG00000004423	Zfp238	zinc finger protein 238	-0.751276	0.0403555	0.234077	down
ENSRNOG00000004424	RGD1563962	similar to Mss4 protein	0.282053	0.506974	0.706008
ENSRNOG00000004425	Klhdc1	kelch domain containing 1	0.400863	0.373785	0.603439
ENSRNOG00000004426	Rps27a	ribosomal protein S27a	1.0918	0.175219	0.414433
ENSRNOG00000004430	Cep131	centrosomal protein 131	-1.11861	0.0930074	0.316592
ENSRNOG00000004440	Fignl1	fidgetin-like 1	0.583593	0.218613	0.458956
ENSRNOG00000004449	E2f6	E2F transcription factor 6	0.26512	0.367882	0.598734
ENSRNOG00000004461	NEWGENE_6497122	FLYWCH family member 2	-0.87581	0.00678878	0.11161	down
ENSRNOG00000004464	Sel1l	SEL1L ERAD E3 ligase adaptor subunit	0.679853	0.0971375	0.322119
ENSRNOG00000004466	Fam210b	family with sequence similarity 210, member B	0.336185	0.544657	0.733097
ENSRNOG00000004471	Polr3h	RNA polymerase III subunit H	-0.411211	0.19966	0.441106
ENSRNOG00000004474	Klhdc2	kelch domain containing 2	1.37197	0.11942	0.351538
ENSRNOG00000004476	Wif1	Wnt inhibitory factor 1	-5.15639	2.56629e-07	0.000665864	down
ENSRNOG00000004477	Ublcp1	ubiquitin-like domain containing CTD phosphatase 1	-0.0752256	0.850212	0.927249
ENSRNOG00000004479	Aurka	aurora kinase A	0.96284	0.00703466	0.11327	up
ENSRNOG00000004481	Adss	adenylosuccinate synthase	0.478971	0.170338	0.409946
ENSRNOG00000004482	Ccdc88c	coiled-coil domain containing 88C	-0.54181	0.0466481	0.245547	down
ENSRNOG00000004483	Ptprr	protein tyrosine phosphatase, receptor type, R	3.20443	0.000403766	0.0187946	up
ENSRNOG00000004493	Tasp1	taspase 1	0.431325	0.439024	0.657749
ENSRNOG00000004494	Lta4h	leukotriene A4 hydrolase	0.197529	0.464655	0.674595
ENSRNOG00000004496	Rock2	Rho-associated coiled-coil containing protein kinase 2	-0.945621	0.134001	0.367801
ENSRNOG00000004503	L3hypdh	trans-L-3-hydroxyproline dehydratase	0.266157	0.610154	0.778864
ENSRNOG00000004509	Eapp	E2F-associated phosphoprotein	-0.53256	0.0898987	0.313813
ENSRNOG00000004510	Slc35b1	solute carrier family 35, member B1	0.348044	0.221144	0.461521
ENSRNOG00000004512	Apool	apolipoprotein O-like	1.08888	0.0107161	0.134758	up
ENSRNOG00000004515	Pes1	pescadillo ribosomal biogenesis factor 1	-0.657256	0.0436997	0.241806	down
ENSRNOG00000004518	Cacnb1	calcium voltage-gated channel auxiliary subunit beta 1	-0.794133	0.102051	0.32967
ENSRNOG00000004519	Atg2b	autophagy related 2B	0.564306	0.156171	0.394819
ENSRNOG00000004520	Wdr60	WD repeat domain 60	-0.147384	0.745936	0.865966
ENSRNOG00000004521	Prpf39	pre-mRNA processing factor 39	-0.194745	0.549642	0.737413
ENSRNOG00000004524	Desi2	desumoylating isopeptidase 2	0.0801403	0.722061	0.850259
ENSRNOG00000004526	Cox7a2l	cytochrome c oxidase subunit 7A2 like	-0.711144	0.0306038	0.210066	down
ENSRNOG00000004532	Fam69b	family with sequence similarity 69, member B	-0.417298	0.332157	0.565272
ENSRNOG00000004534	Spdya	speedy/RINGO cell cycle regulator family member A	-1.44893	0.0160151	0.161275	down
ENSRNOG00000004538	Brd1	bromodomain containing 1	-0.415889	0.26965	0.508784
ENSRNOG00000004542	Ttc8	tetratricopeptide repeat domain 8	0.868981	0.141484	0.377432
ENSRNOG00000004544	Ube2e3	ubiquitin-conjugating enzyme E2E 3	0.530527	0.215543	0.456936
ENSRNOG00000004549	Dhx40	DEAH-box helicase 40	0.457803	0.112455	0.344183
ENSRNOG00000004553	Cox20	COX20 cytochrome C oxidase assembly factor	-0.769529	0.0519747	0.256022
ENSRNOG00000004556	Dcaf5	DDB1 and CUL4 associated factor 5	0.214463	0.371915	0.601937
ENSRNOG00000004560	Cacna1b	calcium voltage-gated channel subunit alpha1 B	-0.594531	0.243274	0.484795
ENSRNOG00000004571	RGD1563680	similar to CDNA sequence BC052040	1.85605	0.0037197	0.0782764	up
ENSRNOG00000004572	Zfp472	zinc finger protein 472	0.0672638	0.842047	0.922487
ENSRNOG00000004574	Ofd1	OFD1, centriole and centriolar satellite protein	0.526837	0.11171	0.343451
ENSRNOG00000004577	Fez2	fasciculation and elongation protein zeta 2	0.269176	0.556424	0.743263
ENSRNOG00000004581	Zdhhc9	zinc finger, DHHC-type containing 9	-0.00647404	0.982417	0.993103
ENSRNOG00000004588	Zbed4	zinc finger, BED-type containing 4	-0.0737279	0.82291	0.911743
ENSRNOG00000004591	Alg12	ALG12, alpha-1,6-mannosyltransferase	0.318689	0.561044	0.745758
ENSRNOG00000004598	Tsen54	tRNA splicing endonuclease subunit 54	0.819556	0.121511	0.353412
ENSRNOG00000004602	Rnf145	ring finger protein 145	0.91861	0.0960372	0.320691
ENSRNOG00000004606	Meis1	Meis homeobox 1	1.65067	0.000133819	0.00932564	up
ENSRNOG00000004608	Pam16	presequence translocase associated motor 16 homolog	-0.875509	0.0620308	0.271283
ENSRNOG00000004612	Ppp1cb	protein phosphatase 1 catalytic subunit beta	1.16964	0.0776629	0.293587
ENSRNOG00000004616	Npm1	nucleophosmin 1	0.204914	0.485436	0.690825
ENSRNOG00000004621	Rtn4	reticulon 4	0.886502	0.0149878	0.157111	up
ENSRNOG00000004624	Rnd3	Rho family GTPase 3	1.42249	0.000880528	0.0310184	up
ENSRNOG00000004629	Fkbp3	FK506 binding protein 3	-0.378875	0.263457	0.503007
ENSRNOG00000004630	Rag1	recombination activating 1	-7.86133	3.76453e-05	0.00449411	down
ENSRNOG00000004637	Fbxo7	F-box protein 7	0.28917	0.377457	0.605808
ENSRNOG00000004639	Traf6	TNF receptor associated factor 6	-0.145563	0.794045	0.895156
ENSRNOG00000004640	Mtfp1	mitochondrial fission process 1	-0.212943	0.563044	0.746226
ENSRNOG00000004650	Begain	brain-enriched guanylate kinase-associated	0.312198	0.586759	0.761736
ENSRNOG00000004657	Sec23a	Sec23 homolog A, coat complex II component	-0.408342	0.356408	0.588398
ENSRNOG00000004659	Creld2	cysteine-rich with EGF-like domains 2	-0.194412	0.442728	0.6596
ENSRNOG00000004660	Fzd6	frizzled class receptor 6	0.266767	0.561121	0.745758
ENSRNOG00000004667	Gen1	GEN1 Holliday junction 5' flap endonuclease	0.157147	0.633332	0.794583
ENSRNOG00000004670	Ddx56	DEAD-box helicase 56	-0.0631007	0.89822	0.952766
ENSRNOG00000004672	Sec14l2	SEC14-like lipid binding 2	-0.103139	0.750419	0.868967
ENSRNOG00000004677	Zeb2	zinc finger E-box binding homeobox 2	-0.70393	0.104289	0.332165
ENSRNOG00000004680	Kif5c	kinesin family member 5C	0.333642	0.270633	0.509859
ENSRNOG00000004681	Eny2	ENY2, transcription and export complex 2 subunit	0.227379	0.388484	0.616566
ENSRNOG00000004682	Parpbp	PARP1 binding protein	-0.613085	0.0607275	0.26927
ENSRNOG00000004685	Mta3	metastasis associated 1 family, member 3	-0.640592	0.214983	0.456545
ENSRNOG00000004686	Spop	speckle type BTB/POZ protein	0.188943	0.441594	0.659136
ENSRNOG00000004688	Rbfox2	RNA binding protein, fox-1 homolog 2	-0.705398	0.0591693	0.267528
ENSRNOG00000004693	Pbx1	PBX homeobox 1	0.905179	0.0590666	0.267522
ENSRNOG00000004695	Celf5	CUGBP, Elav-like family member 5	0.645145	0.0794158	0.29653
ENSRNOG00000004696	Arhgap5	Rho GTPase activating protein 5	0.136273	0.583409	0.759942
ENSRNOG00000004700	Nxt1	nuclear transport factor 2-like export factor 1	0.556955	0.173393	0.412651
ENSRNOG00000004709	Foxn3	forkhead box N3	0.045214	0.837819	0.920414
ENSRNOG00000004710	Rbks	ribokinase	1.68239	0.00703547	0.11327	up
ENSRNOG00000004711	Mta1	metastasis associated 1	1.10249	0.0959271	0.320691
ENSRNOG00000004723	Fcf1	FCF1 rRNA-processing protein	-0.102674	0.671511	0.819249
ENSRNOG00000004726	Mapkapk2	mitogen-activated protein kinase-activated protein kinase 2	-0.145534	0.640819	0.79932
ENSRNOG00000004727	Nup37	nucleoporin 37	0.725518	0.188373	0.428473
ENSRNOG00000004733	Wdr25	WD repeat domain 25	-0.178719	0.700559	0.837449
ENSRNOG00000004735	Gzf1	GDNF-inducible zinc finger protein 1	0.416889	0.142519	0.378771
ENSRNOG00000004736	Ralgps2	Ral GEF with PH domain and SH3 binding motif 2	-0.34255	0.208839	0.452211
ENSRNOG00000004741	Rpl19	ribosomal protein L19	1.64584	0.0713655	0.285531
ENSRNOG00000004743	Cdcp1	CUB domain containing protein 1	0.178519	0.626315	0.790995
ENSRNOG00000004749	Slc30a1	solute carrier family 30 member 1	1.01165	0.0429361	0.241237	up
ENSRNOG00000004751	Jkamp	JNK1/MAPK8-associated membrane protein	-0.111977	0.828936	0.915361
ENSRNOG00000004755	Commd9	COMM domain containing 9	0.493157	0.115171	0.348166
ENSRNOG00000004756	Syt2	synaptotagmin 2	-4.43002	0.000252357	0.0138681	down
ENSRNOG00000004763	Sirpa	signal-regulatory protein alpha	-0.426948	0.351352	0.583198
ENSRNOG00000004766	Glis2	GLIS family zinc finger 2	1.64918	0.0293894	0.206965	up
ENSRNOG00000004773	Yaf2	YY1 associated factor 2	0.320684	0.365777	0.597432
ENSRNOG00000004775	Cstf1	cleavage stimulation factor subunit 1	1.16324	0.0181379	0.170057	up
ENSRNOG00000004776	Ftsj1	FtsJ RNA methyltransferase homolog 1 (E. coli)	0.484347	0.337398	0.569556
ENSRNOG00000004777	Esf1	ESF1 nucleolar pre-rRNA processing protein homolog	0.174215	0.431572	0.651866
ENSRNOG00000004781	Crmp1	collapsin response mediator protein 1	0.743247	0.193065	0.434215
ENSRNOG00000004783	Fam171b	family with sequence similarity 171, member B	0.640664	0.147197	0.385091
ENSRNOG00000004784	Ndufaf5	NADH:ubiquinone oxidoreductase complex assembly factor 5	0.0363893	0.885759	0.945642
ENSRNOG00000004786	Cyp4f1	cytochrome P450, family 4, subfamily f, polypeptide 1	0.946498	0.066009	0.278431
ENSRNOG00000004789	Diexf	digestive organ expansion factor homolog (zebrafish)	-0.21534	0.473678	0.681941
ENSRNOG00000004791	Arf6	ADP-ribosylation factor 6	0.0689036	0.893527	0.950348
ENSRNOG00000004793	Ncln	nicalin	-0.405532	0.386672	0.6147
ENSRNOG00000004794	Rtn1	reticulon 1	-1.01007	0.00172867	0.0477719	down
ENSRNOG00000004805	Stac2	SH3 and cysteine rich domain 2	0.454858	0.173324	0.412589
ENSRNOG00000004806	Strn	striatin	0.424497	0.364479	0.596222
ENSRNOG00000004807	Arf2	ADP-ribosylation factor 2	-0.453251	0.243567	0.485067
ENSRNOG00000004810	Plcb1	phospholipase C beta 1	1.83125	0.00024713	0.0137379	up
ENSRNOG00000004812	Sema6d	semaphorin 6D	-0.845094	0.0563607	0.262969
ENSRNOG00000004813	Rtcb	RNA 2',3'-cyclic phosphate and 5'-OH ligase	0.514098	0.417323	0.641425
ENSRNOG00000004814	Elob	elongin B	0.929109	0.169933	0.40938
ENSRNOG00000004819	Porcn	porcupine homolog (Drosophila)	0.109478	0.837612	0.920291
ENSRNOG00000004820	Sar1b	secretion associated, Ras related GTPase 1B	0.762606	0.0422689	0.239118	up
ENSRNOG00000004823	Dock4	dedicator of cytokinesis 4	-1.47856	0.00898059	0.127061	down
ENSRNOG00000004826	Sos2	SOS Ras/Rho guanine nucleotide exchange factor 2	0.205135	0.51489	0.711962
ENSRNOG00000004827	Papola	poly (A) polymerase alpha	-0.733013	0.0905042	0.314671
ENSRNOG00000004829	Immp1l	inner mitochondrial membrane peptidase subunit 1	-0.193738	0.55514	0.742013
ENSRNOG00000004831	Arid2	AT-rich interaction domain 2	0.613907	0.0996076	0.326269
ENSRNOG00000004834	Llgl2	LLGL2, scribble cell polarity complex component	0.891256	0.123507	0.356365
ENSRNOG00000004837	Limd1	LIM domains containing 1	-0.369922	0.216873	0.457697
ENSRNOG00000004839	B4galnt1	beta-1,4-N-acetyl-galactosaminyl transferase 1	-0.555679	0.459011	0.670053
ENSRNOG00000004842	Dnajc24	DnaJ heat shock protein family (Hsp40) member C24	0.991422	0.0915721	0.315601
ENSRNOG00000004844	Med30	mediator complex subunit 30	2.18059	0.0101013	0.133808	up
ENSRNOG00000004846	Atp6v1c1	ATPase H+ transporting V1 subunit C1	0.23108	0.588201	0.763083
ENSRNOG00000004864	Prpf40a	pre-mRNA processing factor 40 homolog A	-0.140153	0.516909	0.71346
ENSRNOG00000004870	Dyrk3	dual specificity tyrosine phosphorylation regulated kinase 3	-0.00300719	0.991336	0.996101
ENSRNOG00000004883	Erh	enhancer of rudimentary homolog (Drosophila)	0.136914	0.632807	0.794478
ENSRNOG00000004889	Vangl2	VANGL planar cell polarity protein 2	-1.13102	0.0101771	0.134441	down
ENSRNOG00000004891	Arl14ep	ADP-ribosylation factor like GTPase 14 effector protein	-0.239708	0.406881	0.632118
ENSRNOG00000004893	Atp5s	ATP synthase, H+ transporting, mitochondrial Fo complex, subunit s (factor B)	-0.0401356	0.895212	0.95125
ENSRNOG00000004901	Slc4a1ap	solute carrier family 4 member 1 adaptor protein	-0.547847	0.0689382	0.282284
ENSRNOG00000004903	Ebp	emopamil binding protein (sterol isomerase)	-0.296966	0.312277	0.54746
ENSRNOG00000004904	Pa2g4	proliferation-associated 2G4	0.466598	0.129029	0.363146
ENSRNOG00000004908	Smc6	structural maintenance of chromosomes 6	0.150898	0.507531	0.706561
ENSRNOG00000004909	Cnot2	CCR4-NOT transcription complex, subunit 2	-0.347949	0.481612	0.687496
ENSRNOG00000004910	Eif2d	eukaryotic translation initiation factor 2D	0.166982	0.568654	0.750067
ENSRNOG00000004912	Itgav	integrin subunit alpha V	-1.09099	0.0183356	0.170469	down
ENSRNOG00000004917	Rasal2	RAS protein activator like 2	-0.467798	0.361932	0.593672
ENSRNOG00000004921	Nusap1	nucleolar and spindle associated protein 1	0.354929	0.23557	0.476241
ENSRNOG00000004923	Map4k5	mitogen-activated protein kinase kinase kinase kinase 5	0.499392	0.269534	0.508756
ENSRNOG00000004925	Ppp1r12a	protein phosphatase 1, regulatory subunit 12A	-0.0810375	0.703398	0.838757
ENSRNOG00000004927	Supt7l	SPT7-like STAGA complex gamma subunit	0.162122	0.693335	0.832955
ENSRNOG00000004932	Sel1l3	SEL1L family member 3	-2.43198	0.00716491	0.114565	down
ENSRNOG00000004936	Sdc2	syndecan 2	0.606214	0.0496776	0.249999	up
ENSRNOG00000004940	Rnf215	ring finger protein 215	0.0586461	0.846088	0.924745
ENSRNOG00000004941	Gpn1	GPN-loop GTPase 1	0.436033	0.304145	0.539836
ENSRNOG00000004947	Zfp871	zinc finger protein 871	0.16372	0.687897	0.829541
ENSRNOG00000004951	Kif16b	kinesin family member 16B	0.170061	0.473974	0.682162
ENSRNOG00000004956	Jade2	jade family PHD finger 2	-0.472343	0.294035	0.530333
ENSRNOG00000004959	Actr2	ARP2 actin related protein 2 homolog	0.389444	0.5563	0.743254
ENSRNOG00000004964	Erbb3	erb-b2 receptor tyrosine kinase 3	-0.168284	0.725383	0.853125
ENSRNOG00000004967	Snrpb2	small nuclear ribonucleoprotein polypeptide B2	-0.880518	0.0351293	0.222301	down
ENSRNOG00000004968	Ncapg2	non-SMC condensin II complex, subunit G2	0.00778062	0.985875	0.993939
ENSRNOG00000004971	Txlng	taxilin gamma	0.181872	0.571459	0.752108
ENSRNOG00000004972	Upp1	uridine phosphorylase 1	-0.825506	0.0713155	0.285531
ENSRNOG00000004973	Ppp2r5c	protein phosphatase 2, regulatory subunit B', gamma	-0.00320034	0.988361	0.995163
ENSRNOG00000004978	Prkacb	protein kinase cAMP-activated catalytic subunit beta	-0.196727	0.597549	0.770321
ENSRNOG00000004980	Rangrf	RAN guanine nucleotide release factor	0.583555	0.295358	0.531288
ENSRNOG00000004992	Rab1a	RAB1A, member RAS oncogene family	0.653504	0.168239	0.407647
ENSRNOG00000004996	Zcrb1	zinc finger CCHC-type and RNA binding motif containing 1	-0.449844	0.184297	0.424422
ENSRNOG00000004998	Jakmip1	janus kinase and microtubule interacting protein 1	-1.90609	0.00031003	0.0156924	down
ENSRNOG00000005003	Ptprn2	protein tyrosine phosphatase, receptor type N2	0.558768	0.243896	0.485197
ENSRNOG00000005006	Ndufaf1	NADH:ubiquinone oxidoreductase complex assembly factor 1	-0.937947	0.0724087	0.285531
ENSRNOG00000005009	Zfp3	zinc finger protein 3	0.378717	0.427376	0.648312
ENSRNOG00000005012	Utp14a	UTP14A small subunit processome component	-0.1509	0.516329	0.713159
ENSRNOG00000005015	Rabep1	rabaptin, RAB GTPase binding effector protein 1	0.0911298	0.675162	0.821172
ENSRNOG00000005016	Tmed4	transmembrane p24 trafficking protein 4	0.951972	0.183287	0.423007
ENSRNOG00000005018	Scn2a	sodium voltage-gated channel alpha subunit 2	-1.37224	0.0115756	0.141093	down
ENSRNOG00000005021	Orc4	origin recognition complex, subunit 4	0.387533	0.174824	0.414235
ENSRNOG00000005024	Cdkn2aipnl	CDKN2A interacting protein N-terminal like	0.113447	0.653384	0.807891
ENSRNOG00000005031	Surf6	surfeit 6	-0.169508	0.740523	0.861763
ENSRNOG00000005033	Acvr1	activin A receptor type 1	2.82293	0.00261864	0.0628549	up
ENSRNOG00000005034	Arhgef25	Rho guanine nucleotide exchange factor 25	-0.15842	0.682863	0.826509
ENSRNOG00000005037	Kif18a	kinesin family member 18A	0.692825	0.0368346	0.226568	up
ENSRNOG00000005038	Ube2t	ubiquitin-conjugating enzyme E2T	0.146158	0.844267	0.923699
ENSRNOG00000005041	Crip2	cysteine-rich protein 2	0.340953	0.314528	0.55016
ENSRNOG00000005042	Ranbp17	RAN binding protein 17	-0.146214	0.806499	0.902077
ENSRNOG00000005045	Ppp2r5e	protein phosphatase 2 regulatory subunit B', epsilon	-0.656542	0.104852	0.332894
ENSRNOG00000005046	Tspan13	tetraspanin 13	0.473762	0.306855	0.542443
ENSRNOG00000005052	Slc39a9	solute carrier family 39, member 9	0.655099	0.230251	0.471356
ENSRNOG00000005053	Egln3	egl-9 family hypoxia-inducible factor 3	-0.682416	0.0265885	0.19795	down
ENSRNOG00000005061	Dlst	dihydrolipoamide S-succinyltransferase	0.647941	0.0431425	0.241441	up
ENSRNOG00000005063	Atl1	atlastin GTPase 1	0.354634	0.335893	0.568271
ENSRNOG00000005070	Spopl	speckle type BTB/POZ protein like	-0.192413	0.69953	0.836728
ENSRNOG00000005074	Arl6ip6	ADP ribosylation factor like GTPase 6 interacting protein 6	0.355848	0.305597	0.54104
ENSRNOG00000005076	Bcorl1	BCL6 co-repressor-like 1	-0.819422	0.0150648	0.157262	down
ENSRNOG00000005081	Fbxl20	F-box and leucine-rich repeat protein 20	-0.0660192	0.941126	0.973781
ENSRNOG00000005082	Irf6	interferon regulatory factor 6	0.286629	0.245516	0.486328
ENSRNOG00000005083	Rtfdc1	replication termination factor 2 domain containing 1	-0.136889	0.715547	0.847673
ENSRNOG00000005087	Cebpz	CCAAT/enhancer binding protein zeta	0.162845	0.493176	0.69452
ENSRNOG00000005096	Bzw2	basic leucine zipper and W2 domains 2	-0.0456012	0.83028	0.916004
ENSRNOG00000005101	Mia2	melanoma inhibitory activity 2	0.105926	0.693273	0.832955
ENSRNOG00000005102	Washc3	WASH complex subunit 3	0.363799	0.536799	0.727382
ENSRNOG00000005107	Recql5	RecQ like helicase 5	-0.413359	0.233435	0.474517
ENSRNOG00000005108	Wfs1	wolframin ER transmembrane glycoprotein	-0.392513	0.331393	0.564425
ENSRNOG00000005115	Asf1b	anti-silencing function 1B histone chaperone	0.248045	0.424025	0.646203
ENSRNOG00000005116	LOC108350502	40S ribosomal protein S2 pseudogene	-0.018586	0.964117	0.98428
ENSRNOG00000005123	Emc2	ER membrane protein complex subunit 2	-1.32419	0.091715	0.315601
ENSRNOG00000005124	Plekhh2	pleckstrin homology, MyTH4 and FERM domain containing H2	0.11524	0.728489	0.85507
ENSRNOG00000005126	Pqlc3	PQ loop repeat containing 3	0.35584	0.295504	0.531288
ENSRNOG00000005129	Dtx3	deltex E3 ubiquitin ligase 3	1.14409	0.071793	0.285531
ENSRNOG00000005132	Slc52a3	solute carrier family 52 member 3	-1.23023	0.00111272	0.0357895	down
ENSRNOG00000005133	Mapt	microtubule-associated protein tau	0.299994	0.241058	0.481893
ENSRNOG00000005138	Pip4k2c	phosphatidylinositol-5-phosphate 4-kinase type 2 gamma	0.309682	0.212152	0.453975
ENSRNOG00000005141	Hus1	HUS1 checkpoint clamp component	0.0864394	0.744274	0.864873
ENSRNOG00000005144	Tmem18	transmembrane protein 18	0.660419	0.116898	0.349025
ENSRNOG00000005149	Sacm1l	SAC1 suppressor of actin mutations 1-like (yeast)	0.260689	0.495988	0.696643
ENSRNOG00000005151	Dync2li1	dynein cytoplasmic 2 light intermediate chain 1	1.106	0.0371968	0.227417	up
ENSRNOG00000005153	LOC690422	hypothetical protein LOC690422	0.708147	0.104988	0.332894
ENSRNOG00000005157	Rbbp7	RB binding protein 7, chromatin remodeling factor	0.259063	0.498394	0.698798
ENSRNOG00000005175	Sgpp1	sphingosine-1-phosphate phosphatase 1	0.958963	0.170629	0.410544
ENSRNOG00000005176	Map7d2	MAP7 domain containing 2	-0.161515	0.470598	0.679745
ENSRNOG00000005183	Rtf1	Rtf1, Paf1/RNA polymerase II complex component, homolog (S. cerevisiae)	0.382275	0.129452	0.363645
ENSRNOG00000005184	Nop10	NOP10 ribonucleoprotein	-0.0500348	0.891857	0.949311
ENSRNOG00000005185	Nxph3	neurexophilin 3	0.774475	0.0595059	0.268134
ENSRNOG00000005190	Nipal2	NIPA-like domain containing 2	0.356286	0.318764	0.553749
ENSRNOG00000005191	Trim44	tripartite motif-containing 44	-1.10897	0.063999	0.275013
ENSRNOG00000005193	LOC100912917	phosphoribosylformylglycinamidine synthase-like	0.0402093	0.886106	0.945698
ENSRNOG00000005195	Cst3	cystatin C	0.591392	0.37167	0.601743
ENSRNOG00000005196	Slc12a6	solute carrier family 12, member 6	-0.0817584	0.769476	0.879911
ENSRNOG00000005203	Sec61g	Sec61 translocon gamma subunit	1.14616	0.0949575	0.319714
ENSRNOG00000005218	Sf3a1	splicing factor 3a, subunit 1	-0.138338	0.617288	0.783795
ENSRNOG00000005227	Tfap4	transcription factor AP-4	0.51912	0.275875	0.512575
ENSRNOG00000005228	Gnptab	N-acetylglucosamine-1-phosphate transferase, alpha and beta subunits	0.323678	0.549505	0.737351
ENSRNOG00000005234	Gxylt1	glucoside xylosyltransferase 1	-0.164851	0.525396	0.719582
ENSRNOG00000005243	Pop1	POP1 homolog, ribonuclease P/MRP subunit	0.361617	0.215853	0.456936
ENSRNOG00000005248	Slc1a4	solute carrier family 1 member 4	-0.105952	0.858629	0.930263
ENSRNOG00000005249	Snx6	sorting nexin 6	-0.0867619	0.69757	0.835953
ENSRNOG00000005256	Zc3h15	zinc finger CCCH-type containing 15	-1.04341	0.020448	0.177712	down
ENSRNOG00000005257	Prkaca	protein kinase cAMP-activated catalytic subunit alpha	1.04921	0.0953656	0.320004
ENSRNOG00000005258	Myef2	myelin expression factor 2	-1.77096	0.00329726	0.0729111	down
ENSRNOG00000005260	Acp1	acid phosphatase 1, soluble	0.533947	0.210977	0.453299
ENSRNOG00000005261	Fbxl5	F-box and leucine-rich repeat protein 5	0.528953	0.149304	0.387588
ENSRNOG00000005263	LOC688906	similar to splicing factor, arginine/serine-rich 2, interacting protein	-0.023402	0.916832	0.962784
ENSRNOG00000005264	Sav1	salvador family WW domain containing protein 1	0.246039	0.550281	0.737872
ENSRNOG00000005271	Rapgef5	Rap guanine nucleotide exchange factor 5	2.52869	0.00314135	0.0712508	up
ENSRNOG00000005274	Vrk1	vaccinia related kinase 1	0.273193	0.499828	0.699891
ENSRNOG00000005276	Csnk2a1	casein kinase 2 alpha 1	-0.0615269	0.857639	0.929761
ENSRNOG00000005277	Ptprv	protein tyrosine phosphatase, receptor type, V	-1.12563	0.0220484	0.183844	down
ENSRNOG00000005279	Ndufaf7	NADH:ubiquinone oxidoreductase complex assembly factor 7	0.320717	0.274575	0.512096
ENSRNOG00000005281	Stx16	syntaxin 16	-1.22387	0.0111643	0.13765	down
ENSRNOG00000005284	Itpka	inositol-trisphosphate 3-kinase A	0.325613	0.476169	0.683684
ENSRNOG00000005285	Fbxo33	F-box protein 33	0.907008	0.0494681	0.249783	up
ENSRNOG00000005290	Ywhae	tyrosine 3-monooxygenase/tryptophan 5-monooxygenase activation protein, epsilon	0.582786	0.0359591	0.224876	up
ENSRNOG00000005291	Slc38a1	solute carrier family 38, member 1	0.160147	0.662694	0.813875
ENSRNOG00000005292	Trip11	thyroid hormone receptor interactor 11	-0.0533997	0.812244	0.904615
ENSRNOG00000005298	Zfp513	zinc finger protein 513	0.296503	0.329984	0.562947
ENSRNOG00000005299	Kif5a	kinesin family member 5A	0.830943	0.0227035	0.186441	up
ENSRNOG00000005301	Eif2b4	eukaryotic translation initiation factor 2B subunit delta	0.470188	0.264222	0.503173
ENSRNOG00000005303	Tbc1d25	TBC1 domain family, member 25	0.270145	0.591265	0.765358
ENSRNOG00000005309	Scn8a	sodium voltage-gated channel alpha subunit 8	0.00423717	0.991638	0.9963
ENSRNOG00000005310	Cul1	cullin 1	0.714682	0.0754434	0.289909
ENSRNOG00000005323	Syne2	spectrin repeat containing nuclear envelope protein 2	-0.121568	0.718355	0.849117
ENSRNOG00000005326	Cnrip1	cannabinoid receptor interacting protein 1	-0.415943	0.253073	0.492872
ENSRNOG00000005330	Crebbp	CREB binding protein	-0.201585	0.416439	0.640988
ENSRNOG00000005331	Vapb	VAMP associated protein B and C	-0.917566	0.113987	0.346079
ENSRNOG00000005332	Csdc2	cold shock domain containing C2	-1.82073	0.0125091	0.145995	down
ENSRNOG00000005333	Azin1	antizyme inhibitor 1	-0.0749552	0.746344	0.866335
ENSRNOG00000005334	Acvr2a	activin A receptor type 2A	-0.309236	0.486538	0.691245
ENSRNOG00000005342	Rassf5	Ras association domain family member 5	0.0522543	0.900673	0.954045
ENSRNOG00000005344	Nol10	nucleolar protein 10	0.0295299	0.895749	0.951442
ENSRNOG00000005346	Tmem128	transmembrane protein 128	1.47168	0.026587	0.19795	up
ENSRNOG00000005347	Fjx1	four jointed box 1	-0.277841	0.58266	0.759609
ENSRNOG00000005350	Pwp1	PWP1 homolog, endonuclein	-0.523229	0.138401	0.373653
ENSRNOG00000005352	Elf4	E74 like ETS transcription factor 4	0.231371	0.672188	0.819249
ENSRNOG00000005353	Rybp	RING1 and YY1 binding protein	0.439138	0.333947	0.566814
ENSRNOG00000005355	Ncstn	nicastrin	0.24667	0.521512	0.716637
ENSRNOG00000005357	Ctc1	CST telomere replication complex component 1	-0.167805	0.495543	0.696386
ENSRNOG00000005358	Pmm1	phosphomannomutase 1	-0.179276	0.477961	0.684723
ENSRNOG00000005360	Dhrs7b	dehydrogenase/reductase 7B	-0.745878	0.0614621	0.270356
ENSRNOG00000005362	Rab3ip	RAB3A interacting protein	0.272875	0.467006	0.676793
ENSRNOG00000005371	Klhl29	kelch-like family member 29	-7.31558	0.00020028	0.0119633	down
ENSRNOG00000005374	Lyar	Ly1 antibody reactive	-0.068391	0.785722	0.890861
ENSRNOG00000005376	Mad2l1	MAD2 mitotic arrest deficient-like 1 (yeast)	1.17177	0.0415866	0.237352	up
ENSRNOG00000005377	Tmem11	transmembrane protein 11	0.121003	0.796159	0.896669
ENSRNOG00000005387	Rbm3	RNA binding motif (RNP1, RRM) protein 3	-0.205049	0.489106	0.693357
ENSRNOG00000005388	Rassf3	Ras association domain family member 3	0.25695	0.479395	0.685348
ENSRNOG00000005391	Prex2	phosphatidylinositol-3,4,5-trisphosphate-dependent Rac exchange factor 2	-0.830463	0.031177	0.211507	down
ENSRNOG00000005392	Ngfr	nerve growth factor receptor	-0.938286	0.00797082	0.119886	down
ENSRNOG00000005393	Sertad2	SERTA domain containing 2	-0.560985	0.0428957	0.241237	down
ENSRNOG00000005397	Maea	macrophage erythroblast attacher	0.303217	0.299233	0.534892
ENSRNOG00000005406	Clint1	clathrin interactor 1	-0.163192	0.460187	0.670823
ENSRNOG00000005411	Aftph	aftiphilin	-0.0624579	0.807698	0.902373
ENSRNOG00000005413	Creb3l1	cAMP responsive element binding protein 3-like 1	0.20162	0.502794	0.701999
ENSRNOG00000005418	Trap1	TNF receptor-associated protein 1	0.0808486	0.919641	0.964259
ENSRNOG00000005424	Odc1	ornithine decarboxylase 1	0.204053	0.510724	0.708928
ENSRNOG00000005426	Snupn	snurportin 1	-0.397545	0.190247	0.430698
ENSRNOG00000005428	Ctbp1	C-terminal binding protein 1	0.953187	0.0389414	0.231544	up
ENSRNOG00000005433	Shq1	SHQ1, H/ACA ribonucleoprotein assembly factor	0.187131	0.699608	0.836728
ENSRNOG00000005434	Sptbn1	spectrin, beta, non-erythrocytic 1	-0.996276	0.102911	0.330222
ENSRNOG00000005437	Rida	reactive intermediate imine deaminase A homolog	-0.212864	0.378068	0.606117
ENSRNOG00000005446	Gna11	guanine nucleotide binding protein, alpha 11	-0.235572	0.56322	0.746226
ENSRNOG00000005464	Lgalsl	galectin-like	0.502953	0.0504908	0.252244
ENSRNOG00000005468	Rbm28	RNA binding motif protein 28	0.0829644	0.734465	0.85908
ENSRNOG00000005470	Atxn3	ataxin 3	0.17726	0.585335	0.760756
ENSRNOG00000005480	Ybx3	Y box binding protein 3	0.415758	0.292454	0.529069
ENSRNOG00000005482	Sap30bp	SAP30 binding protein	-0.283005	0.432754	0.653035
ENSRNOG00000005483	Rpap1	RNA polymerase II associated protein 1	-0.233282	0.500234	0.700255
ENSRNOG00000005486	Phf20l1	PHD finger protein 20-like protein 1	0.0891285	0.721278	0.849753
ENSRNOG00000005492	Hpcal1	hippocalcin-like 1	0.0027899	0.989885	0.995429
ENSRNOG00000005496	Ing3	inhibitor of growth family, member 3	0.736098	0.0368741	0.226568	up
ENSRNOG00000005502	Ankib1	ankyrin repeat and IBR domain containing 1	0.195239	0.597839	0.770321
ENSRNOG00000005504	Pkp4	plakophilin 4	0.771262	0.017671	0.169097	up
ENSRNOG00000005506	Arhgef5	Rho guanine nucleotide exchange factor 5	-4.78971	6.504e-05	0.00595704	down
ENSRNOG00000005512	Ndufa4	NADH:ubiquinone oxidoreductase subunit A4	2.38299	0.00783934	0.119668	up
ENSRNOG00000005513	Srsf5	serine and arginine rich splicing factor 5	-0.319372	0.333624	0.566465
ENSRNOG00000005524	Pno1	partner of NOB1 homolog	0.643627	0.0284863	0.204137	up
ENSRNOG00000005528	Tbk1	TANK-binding kinase 1	0.514447	0.10669	0.335345
ENSRNOG00000005538	Psmd11	proteasome 26S subunit, non-ATPase 11	0.560972	0.0317598	0.212743	up
ENSRNOG00000005539	Thg1l	tRNA-histidine guanylyltransferase 1-like	-0.05101	0.890066	0.947971
ENSRNOG00000005540	Nin	ninein	-0.006835	0.989064	0.995311
ENSRNOG00000005551	Derl1	derlin 1	0.58562	0.290084	0.526664
ENSRNOG00000005556	Snrpf	small nuclear ribonucleoprotein polypeptide F	0.527403	0.460948	0.671046
ENSRNOG00000005558	LOC100125367	hypothetical protein LOC100125367	-0.210772	0.531837	0.724425
ENSRNOG00000005564	Ubn2	ubinuclein 2	0.461725	0.0596125	0.268145
ENSRNOG00000005568	Pcnx4	pecanex homolog 4 (Drosophila)	-0.794499	0.140285	0.376231
ENSRNOG00000005576	Rpia	ribose 5-phosphate isomerase A	-1.09217	0.0297765	0.208061	down
ENSRNOG00000005577	Desi1	desumoylating isopeptidase 1	-0.735681	0.0116939	0.14146	down
ENSRNOG00000005578	Zbtb44	zinc finger and BTB domain containing 44	0.32751	0.293083	0.529524
ENSRNOG00000005587	Suclg1	succinate-CoA ligase, alpha subunit	-0.128129	0.560758	0.745584
ENSRNOG00000005589	Dhrs7	dehydrogenase/reductase 7	0.628952	0.0667626	0.278883
ENSRNOG00000005592	Brinp2	BMP/retinoic acid inducible neural specific 2	0.944999	0.0113849	0.139382	up
ENSRNOG00000005602	Mthfd1	methylenetetrahydrofolate dehydrogenase, cyclohydrolase and formyltetrahydrofolate synthetase 1	0.519862	0.327532	0.561774
ENSRNOG00000005606	Med1	mediator complex subunit 1	-0.366126	0.214504	0.456125
ENSRNOG00000005610	Yipf4	Yip1 domain family, member 4	0.295817	0.410501	0.636023
ENSRNOG00000005614	Txn2	thioredoxin 2	0.336472	0.30191	0.537773
ENSRNOG00000005615	Gadd45a	growth arrest and DNA-damage-inducible, alpha	0.502596	0.252039	0.492353
ENSRNOG00000005616	Ncoa3	nuclear receptor coactivator 3	-0.770316	0.221444	0.461827
ENSRNOG00000005618	Fmc1	formation of mitochondrial complex V assembly factor 1	1.22849	0.0697025	0.283662
ENSRNOG00000005619	Misp3	MISP family member 3	-0.713686	0.0192513	0.174251	down
ENSRNOG00000005620	Lcp2	lymphocyte cytosolic protein 2	-1.1933	0.0246032	0.193308	down
ENSRNOG00000005623	Ankmy2	ankyrin repeat and MYND domain containing 2	0.246265	0.318327	0.553689
ENSRNOG00000005624	Zfx	zinc finger protein X-linked	-0.737367	0.114069	0.346079
ENSRNOG00000005633	Zbtb49	zinc finger and BTB domain containing 49	0.759254	0.248012	0.488191
ENSRNOG00000005642	Frs2	fibroblast growth factor receptor substrate 2	-0.0191867	0.931612	0.969203
ENSRNOG00000005650	Pgf	placental growth factor	-1.17417	0.000599957	0.0240408	down
ENSRNOG00000005659	Aurkb	aurora kinase B	1.63971	0.018741	0.172636	up
ENSRNOG00000005667	Astn1	astrotactin 1	0.623436	0.313102	0.54837
ENSRNOG00000005668	Ndufa8	NADH:ubiquinone oxidoreductase subunit A8	-0.272429	0.24832	0.488424
ENSRNOG00000005678	Lamb1	laminin subunit beta 1	-6.91567	1.29872e-06	0.00124808	down
ENSRNOG00000005686	Suclg2	succinate-CoA ligase, GDP-forming, beta subunit	0.818194	0.113481	0.345252
ENSRNOG00000005689	Yeats4	YEATS domain containing 4	-0.90802	0.0118929	0.142594	down
ENSRNOG00000005691	Rnf32	ring finger protein 32	1.43424	0.0203375	0.177482	up
ENSRNOG00000005698	Ndufa5	NADH:ubiquinone oxidoreductase subunit A5	-1.22217	0.106456	0.33501
ENSRNOG00000005700	Nsg1	neuron specific gene family member 1	1.12735	0.0755222	0.289909
ENSRNOG00000005703	Arfgef1	ADP ribosylation factor guanine nucleotide exchange factor 1	-0.116391	0.672129	0.819249
ENSRNOG00000005710	Rbm7	RNA binding motif protein 7	0.26267	0.353997	0.586046
ENSRNOG00000005713	Ccdc82	coiled-coil domain containing 82	0.40136	0.146703	0.384273
ENSRNOG00000005715	Lgr4	leucine-rich repeat-containing G protein-coupled receptor 4	-0.353917	0.319163	0.554041
ENSRNOG00000005718	AABR07065406.1		-1.40641	0.158088	0.396109
ENSRNOG00000005719	Emc4	ER membrane protein complex subunit 4	-0.26087	0.561963	0.746051
ENSRNOG00000005726	Pclo	piccolo (presynaptic cytomatrix protein)	-0.219147	0.514103	0.711488
ENSRNOG00000005729	Palm3	paralemmin 3	0.211796	0.457211	0.668847
ENSRNOG00000005730	Pcmtd1	protein-L-isoaspartate (D-aspartate) O-methyltransferase domain containing 1	0.274363	0.344197	0.576403
ENSRNOG00000005733	Cpsf2	cleavage and polyadenylation specific factor 2	-0.0613952	0.783823	0.889338
ENSRNOG00000005736	Eif1ax	eukaryotic translation initiation factor 1A, X-linked	0.187814	0.51539	0.712346
ENSRNOG00000005749	Foxred2	FAD-dependent oxidoreductase domain containing 2	0.426878	0.382944	0.611349
ENSRNOG00000005753	Alg13	ALG13, UDP-N-acetylglucosaminyltransferase subunit	2.60652	0.000179122	0.011333	up
ENSRNOG00000005762	Rab22a	RAB22A, member RAS oncogene family	-1.71545	0.0043798	0.0877511	down
ENSRNOG00000005763	Arl1	ADP-ribosylation factor like GTPase 1	0.0783507	0.872363	0.938302
ENSRNOG00000005765	Ap4s1	adaptor-related protein complex 4, sigma 1 subunit	0.130695	0.789507	0.893334
ENSRNOG00000005766	Tbc1d20	TBC1 domain family, member 20	-1.05311	0.0283452	0.203668	down
ENSRNOG00000005769	Smg8	SMG8 nonsense mediated mRNA decay factor	0.316833	0.507817	0.706616
ENSRNOG00000005775	Phf14	PHD finger protein 14	1.29709	0.000509307	0.0221629	up
ENSRNOG00000005776	Bcl11b	B-cell CLL/lymphoma 11B	-2.89676	8.0428e-05	0.00678488	down
ENSRNOG00000005788	Cdk5rap2	CDK5 regulatory subunit associated protein 2	0.0630079	0.823638	0.912181
ENSRNOG00000005795	Aasdhppt	aminoadipate-semialdehyde dehydrogenase-phosphopantetheinyl transferase	0.278027	0.33636	0.568402
ENSRNOG00000005796	Ctnna1	catenin alpha 1	1.27817	0.0424083	0.239625	up
ENSRNOG00000005801	Stx17	syntaxin 17	-0.258849	0.711628	0.84429
ENSRNOG00000005802	Usp24	ubiquitin specific peptidase 24	0.141755	0.727768	0.854676
ENSRNOG00000005804	Eif3d	eukaryotic translation initiation factor 3, subunit D	0.100411	0.808174	0.902526
ENSRNOG00000005823	Utp20	UTP20 small subunit processome component	-0.0447443	0.862837	0.932768
ENSRNOG00000005828	Skp1	S-phase kinase-associated protein 1	0.509566	0.415524	0.639886
ENSRNOG00000005840	Cacfd1	calcium channel flower domain containing 1	-0.304764	0.384809	0.6127
ENSRNOG00000005841	Erp44	endoplasmic reticulum protein 44	0.438919	0.453265	0.666476
ENSRNOG00000005849	Aco1	aconitase 1	0.73267	0.149504	0.38775
ENSRNOG00000005850	Gdap1	ganglioside-induced differentiation-associated-protein 1	-2.22925	0.000673127	0.0256687	down
ENSRNOG00000005856	Slc30a6	solute carrier family 30 member 6	0.870547	0.102834	0.3302
ENSRNOG00000005861	Hsd11b1	hydroxysteroid 11-beta dehydrogenase 1	1.66846	0.0194613	0.174426	up
ENSRNOG00000005865	Ssfa2	sperm specific antigen 2	-0.0308437	0.927918	0.967927
ENSRNOG00000005868	Ttc21b	tetratricopeptide repeat domain 21B	0.362223	0.446239	0.662079
ENSRNOG00000005872	Tcf7	transcription factor 7 (T-cell specific, HMG-box)	-1.4241	0.0153267	0.158491	down
ENSRNOG00000005874	Tle2	transducin-like enhancer of split 2	0.455996	0.241961	0.483067
ENSRNOG00000005877	Lrpprc	leucine-rich pentatricopeptide repeat containing	0.286364	0.632191	0.794431
ENSRNOG00000005882	Tle1	transducin like enhancer of split 1	-0.0846466	0.869575	0.937356
ENSRNOG00000005884	Emc7	ER membrane protein complex subunit 7	-0.22027	0.372308	0.602199
ENSRNOG00000005886	Zscan20	zinc finger and SCAN domain containing 20	0.875345	0.0934694	0.316996
ENSRNOG00000005888	Fsip1	fibrous sheath interacting protein 1	0.07475	0.888531	0.947235
ENSRNOG00000005890	Serbp1	Serpine1 mRNA binding protein 1	-0.0072644	0.972724	0.987822
ENSRNOG00000005900	Slc2a6	solute carrier family 2 member 6	-1.14117	0.0190093	0.173724	down
ENSRNOG00000005902	Ccdc34	coiled-coil domain containing 34	0.517634	0.0730054	0.286237
ENSRNOG00000005903	St14	suppression of tumorigenicity 14	-0.945141	0.0927233	0.316437
ENSRNOG00000005904	Cdc27	cell division cycle 27	0.0818417	0.71787	0.848858
ENSRNOG00000005905	Pde4b	phosphodiesterase 4B	1.18152	0.0224914	0.185347	up
ENSRNOG00000005907	Rad18	RAD18 E3 ubiquitin protein ligase	0.30225	0.272247	0.51057
ENSRNOG00000005908	Dmtf1	cyclin D binding myb-like transcription factor 1	0.548505	0.0436967	0.241806	up
ENSRNOG00000005918	RGD1563941	similar to hypothetical protein FLJ20010	-0.619191	0.18303	0.422821
ENSRNOG00000005923	Mtmr2	myotubularin related protein 2	0.0642017	0.900093	0.954041
ENSRNOG00000005924	Dstn	destrin, actin depolymerizing factor	0.363822	0.566027	0.748553
ENSRNOG00000005927	Cpsf6	cleavage and polyadenylation specific factor 6	0.440873	0.0815216	0.300957
ENSRNOG00000005929	Them6	thioesterase superfamily member 6	-1.16667	0.0305558	0.210066	down
ENSRNOG00000005931	Cpq	carboxypeptidase Q	-1.15994	0.00558213	0.100945	down
ENSRNOG00000005932	Megf9	multiple EGF-like-domains 9	0.473453	0.27428	0.512079
ENSRNOG00000005935	A3galt2	alpha 1,3-galactosyltransferase 2	0.118731	0.802658	0.899984
ENSRNOG00000005936	Foxm1	forkhead box M1	-0.469386	0.405768	0.631492
ENSRNOG00000005956	Erich5	glutamate-rich 5	-0.75347	0.0667652	0.278883
ENSRNOG00000005957	Slc4a7	solute carrier family 4 member 7	-1.44697	0.00614458	0.1059	down
ENSRNOG00000005958	Rrbp1	ribosome binding protein 1	-0.188138	0.406475	0.632024
ENSRNOG00000005960	RGD1311744	similar to RIKEN cDNA 5830475I06	1.2842	0.0102734	0.13463	up
ENSRNOG00000005963	Rab2a	RAB2A, member RAS oncogene family	0.0748766	0.793799	0.895156
ENSRNOG00000005964	Nr4a3	nuclear receptor subfamily 4, group A, member 3	0.704667	0.373881	0.603462
ENSRNOG00000005965	Irak4	interleukin-1 receptor-associated kinase 4	-0.942808	0.097425	0.322525
ENSRNOG00000005970	Lrrc1	leucine rich repeat containing 1	-0.734669	0.034458	0.221267	down
ENSRNOG00000005971	Gpr176	G protein-coupled receptor 176	1.2826	0.0655681	0.277605
ENSRNOG00000005975	LOC100362027	ribosomal protein L30-like	0.882099	0.329846	0.562947
ENSRNOG00000005981	Nt5c3a	5'-nucleotidase, cytosolic IIIA	1.02404	0.0659157	0.278275
ENSRNOG00000005982	C1d	C1D nuclear receptor co-repressor	-0.279295	0.413249	0.638384
ENSRNOG00000005985	Kcnma1	potassium calcium-activated channel subfamily M alpha 1	0.445166	0.331483	0.564425
ENSRNOG00000005987	Suox	sulfite oxidase	0.0832688	0.731241	0.857081
ENSRNOG00000005988	Arl8a	ADP-ribosylation factor like GTPase 8A	1.03398	0.100472	0.32754
ENSRNOG00000005990	Wdsub1	WD repeat, sterile alpha motif and U-box domain containing 1	1.06322	0.0243797	0.192496	up
ENSRNOG00000005993	Oxsm	3-oxoacyl-ACP synthase, mitochondrial	-0.222105	0.61684	0.783578
ENSRNOG00000006000	Cdk12	cyclin-dependent kinase 12	-0.0292479	0.912628	0.960638
ENSRNOG00000006001	Luc7l2	LUC7-like 2 pre-mRNA splicing factor	0.254577	0.286477	0.522931
ENSRNOG00000006004	Phc2	polyhomeotic homolog 2	0.776803	0.0896994	0.313459
ENSRNOG00000006019	G0s2	G0/G1switch 2	1.09449	0.173698	0.412764
ENSRNOG00000006025	Lamb3	laminin subunit beta 3	0.883799	0.0433638	0.241756	up
ENSRNOG00000006027	Eif2ak4	eukaryotic translation initiation factor 2 alpha kinase 4	0.00501287	0.986913	0.994269
ENSRNOG00000006028	Tubgcp6	tubulin, gamma complex associated protein 6	1.32073	0.0239394	0.191058	up
ENSRNOG00000006037	Snap25	synaptosomal-associated protein 25	-0.826466	0.0914482	0.315601
ENSRNOG00000006048	Ezh2	enhancer of zeste 2 polycomb repressive complex 2 subunit	-0.196	0.68367	0.827142
ENSRNOG00000006049	Rfx1	regulatory factor X1	0.416982	0.270036	0.509104
ENSRNOG00000006050	Med19	mediator complex subunit 19	0.0740512	0.753466	0.870402
ENSRNOG00000006051	AABR07016841.1		3.07933	0.000211391	0.0123669	up
ENSRNOG00000006052	Sulf2	sulfatase 2	-7.48402	3.54045e-06	0.00162136	down
ENSRNOG00000006062	Hs1bp3	HCLS1 binding protein 3	0.0338043	0.928754	0.96843
ENSRNOG00000006063	Phf21a	PHD finger protein 21A	0.334618	0.422758	0.645549
ENSRNOG00000006067	Aifm1	apoptosis inducing factor, mitochondria associated 1	-0.232851	0.380848	0.608408
ENSRNOG00000006068	Tmem117	transmembrane protein 117	0.369079	0.379933	0.607653
ENSRNOG00000006069	Eif2ak3	eukaryotic translation initiation factor 2 alpha kinase 3	0.476966	0.2473	0.487546
ENSRNOG00000006075	Fez1	fasciculation and elongation protein zeta 1	0.748955	0.237239	0.477107
ENSRNOG00000006077	Snx5	sorting nexin 5	1.33053	0.0495047	0.249783	up
ENSRNOG00000006086	Lynx1	Ly6/neurotoxin 1	-2.46159	4.33876e-05	0.00479608	down
ENSRNOG00000006087	Rnf20	ring finger protein 20	-0.121349	0.660163	0.812403
ENSRNOG00000006094	Cd44	CD44 molecule (Indian blood group)	6.78776	0.000523707	0.0223844	up
ENSRNOG00000006102	Pole4	DNA polymerase epsilon 4, accessory subunit	-0.175783	0.60488	0.775088
ENSRNOG00000006103	Tbc1d31	TBC1 domain family, member 31	0.379989	0.170123	0.409632
ENSRNOG00000006110	Jph1	junctophilin 1	-5.7056	8.55234e-06	0.00211547	down
ENSRNOG00000006112	LOC102554315	zinc finger protein 596-like	-0.436093	0.262551	0.502241
ENSRNOG00000006116	Hk2	hexokinase 2	-3.60507	4.09162e-05	0.00462931	down
ENSRNOG00000006118	Klf10	Kruppel-like factor 10	0.282735	0.494005	0.695483
ENSRNOG00000006126	Nup88	nucleoporin 88	0.388627	0.132091	0.366999
ENSRNOG00000006130	Rab5b	RAB5B, member RAS oncogene family	0.403996	0.218295	0.458791
ENSRNOG00000006136	Pdpk1	3-phosphoinositide dependent protein kinase-1	0.900603	0.0697996	0.283662
ENSRNOG00000006137	Arid1a	AT-rich interaction domain 1A	0.111524	0.61446	0.781649
ENSRNOG00000006139	Stx18	syntaxin 18	0.320916	0.346048	0.577831
ENSRNOG00000006143	Ngly1	N-glycanase 1	0.468052	0.221767	0.461959
ENSRNOG00000006146	Trim54	tripartite motif-containing 54	-2.56475	0.000115883	0.00855392	down
ENSRNOG00000006148	RGD1310352	similar to HTGN29 protein; keratinocytes associated transmembrane protein 2	1.56878	0.0712156	0.285531
ENSRNOG00000006170	Bach2	BTB domain and CNC homolog 2	1.38855	0.00909374	0.127791	up
ENSRNOG00000006178	Dync1h1	dynein cytoplasmic 1 heavy chain 1	-0.919553	0.0838274	0.305251
ENSRNOG00000006180	Pum2	pumilio RNA-binding family member 2	0.194729	0.369675	0.600028
ENSRNOG00000006185	Etaa1	Ewing tumor-associated antigen 1	-0.545038	0.259661	0.499331
ENSRNOG00000006197	Calu	calumenin	0.939106	0.0345601	0.221267	up
ENSRNOG00000006199	Ispd	isoprenoid synthase domain containing	-0.665231	0.13245	0.367107
ENSRNOG00000006200	St18	suppression of tumorigenicity 18	1.01487	0.0300226	0.208317	up
ENSRNOG00000006204	Slc30a3	solute carrier family 30 member 3	-0.232146	0.569752	0.751105
ENSRNOG00000006206	Tmem106b	transmembrane protein 106B	1.2756	0.00101662	0.0332544	up
ENSRNOG00000006209	Mbd6	methyl-CpG binding domain protein 6	0.508396	0.298643	0.534601
ENSRNOG00000006217	Wiz	widely-interspaced zinc finger motifs	1.25703	0.0192082	0.174163	up
ENSRNOG00000006221	Uba3	ubiquitin-like modifier activating enzyme 3	-0.451681	0.373925	0.603462
ENSRNOG00000006226	Cacng2	calcium voltage-gated channel auxiliary subunit gamma 2	-2.31826	0.000504518	0.0221531	down
ENSRNOG00000006228	Pdia4	protein disulfide isomerase family A, member 4	-1.71095	0.00732013	0.115976	down
ENSRNOG00000006236	Dsn1	DSN1 homolog, MIS12 kinetochore complex component	0.691224	0.239921	0.480492
ENSRNOG00000006238	Traf2	Tnf receptor-associated factor 2	-1.62382	0.0186171	0.171702	down
ENSRNOG00000006241	March7	membrane associated ring-CH-type finger 7	1.228	0.0265656	0.19795	up
ENSRNOG00000006244	Lztfl1	leucine zipper transcription factor-like 1	0.841516	0.0572933	0.264467
ENSRNOG00000006247	Copa	coatomer protein complex subunit alpha	0.0831289	0.71906	0.849335
ENSRNOG00000006248	Trim37	tripartite motif-containing 37	-0.607101	0.216649	0.457512
ENSRNOG00000006255	Nipal4	NIPA-like domain containing 4	-1.60182	0.00920719	0.128337	down
ENSRNOG00000006261	Papolg	poly(A) polymerase gamma	-0.0150104	0.96597	0.985021
ENSRNOG00000006283	LOC100362400	60S ribosomal protein L13-like	0.891091	0.26211	0.501834
ENSRNOG00000006285	Tlk2	tousled-like kinase 2	-0.104362	0.641802	0.800034
ENSRNOG00000006296	Six6	SIX homeobox 6	-0.366065	0.399764	0.626145
ENSRNOG00000006298	Cpne3	copine 3	0.0542115	0.851337	0.927483
ENSRNOG00000006302	Gclc	glutamate-cysteine ligase, catalytic subunit	0.709058	0.102832	0.3302
ENSRNOG00000006304	Mdm2	MDM2 proto-oncogene	-0.528037	0.0440606	0.242274	down
ENSRNOG00000006305	Slc38a2	solute carrier family 38, member 2	0.679741	0.256282	0.496245
ENSRNOG00000006320	Ptges	prostaglandin E synthase	-2.83474	0.000790711	0.0291351	down
ENSRNOG00000006324	Trpc6	transient receptor potential cation channel, subfamily C, member 6	-0.098232	0.849994	0.927153
ENSRNOG00000006326	Atraid	all-trans retinoic acid-induced differentiation factor	0.979315	0.0132096	0.148487	up
ENSRNOG00000006328	Wwp1	WW domain containing E3 ubiquitin protein ligase 1	-0.122869	0.982913	0.99324
ENSRNOG00000006329	Peli1	pellino E3 ubiquitin protein ligase 1	-1.03853	0.0609186	0.26973
ENSRNOG00000006330	Elf3	E74-like factor 3	-0.398423	0.43028	0.650678
ENSRNOG00000006336	Fyco1	FYVE and coiled-coil domain containing 1	0.516949	0.182807	0.422686
ENSRNOG00000006338	Lrp6	LDL receptor related protein 6	-0.689959	0.131492	0.366661
ENSRNOG00000006340	Memo1	mediator of cell motility 1	0.46228	0.146604	0.384166
ENSRNOG00000006345	Sec61b	Sec61 translocon beta subunit	1.06581	0.0935134	0.316996
ENSRNOG00000006350	Tle6	transducin-like enhancer of split 6	-0.27605	0.540707	0.730499
ENSRNOG00000006353	Large2	LARGE xylosyl- and glucuronyltransferase 2	1.98796	0.0547917	0.261677
ENSRNOG00000006355	Akap8l	A-kinase anchoring protein 8 like	-0.720023	0.0588016	0.26698
ENSRNOG00000006357	Sgip1	SH3-domain GRB2-like (endophilin) interacting protein 1	-1.00004	0.0367426	0.226568	down
ENSRNOG00000006359	Galk1	galactokinase 1	-2.10192	0.013169	0.148345	down
ENSRNOG00000006364	Dld	dihydrolipoamide dehydrogenase	-0.144059	0.560516	0.745532
ENSRNOG00000006369	Alg2	ALG2, alpha-1,3/1,6-mannosyltransferase	0.412706	0.140109	0.375956
ENSRNOG00000006375	Vdac1	voltage-dependent anion channel 1	0.848933	0.0595759	0.268134
ENSRNOG00000006378	Mga	MGA, MAX dimerization protein	-0.882327	0.0787304	0.295762
ENSRNOG00000006380	Srsf6	serine and arginine rich splicing factor 6	0.0601982	0.821012	0.910516
ENSRNOG00000006388	Pygl	glycogen phosphorylase L	-0.116813	0.73683	0.859328
ENSRNOG00000006391	Smarcad1	SWI/SNF-related, matrix-associated actin-dependent regulator of chromatin, subfamily a, containing DEAD/H box 1`	0.56707	0.108563	0.338427
ENSRNOG00000006392	Xrcc6	X-ray repair cross complementing 6	-0.115031	0.698997	0.836414
ENSRNOG00000006393	Sirt6	sirtuin 6	0.94587	0.108547	0.338427
ENSRNOG00000006399	Synj2bp	synaptojanin 2 binding protein	0.0815727	0.760524	0.874562
ENSRNOG00000006400	Tbc1d14	TBC1 domain family, member 14	0.731243	0.151204	0.389116
ENSRNOG00000006403	Nectin1	nectin cell adhesion molecule 1	0.529651	0.206552	0.448602
ENSRNOG00000006410	Akap5	A-kinase anchoring protein 5	-0.360954	0.33761	0.569713
ENSRNOG00000006412	Zhx1	zinc fingers and homeoboxes 1	0.0908725	0.812235	0.904615
ENSRNOG00000006418	Samhd1	SAM and HD domain containing deoxynucleoside triphosphate triphosphohydrolase 1	-0.195148	0.589073	0.763699
ENSRNOG00000006419	Aven	apoptosis and caspase activation inhibitor	-0.711671	0.0513792	0.254698
ENSRNOG00000006420	Rbm38	RNA binding motif protein 38	0.319505	0.591865	0.765358
ENSRNOG00000006426	Syt1	synaptotagmin 1	-0.458012	0.164592	0.404551
ENSRNOG00000006432	Trnt1	tRNA nucleotidyl transferase 1	0.12693	0.696996	0.835425
ENSRNOG00000006435	Tor1b	torsin family 1, member B	-2.54986	0.00813889	0.120329	down
ENSRNOG00000006440	Ift27	intraflagellar transport 27	-0.773922	0.0483853	0.248569	down
ENSRNOG00000006444	Fkbp4	FK506 binding protein 4	-0.310942	0.21574	0.456936
ENSRNOG00000006460	Amdhd2	amidohydrolase domain containing 2	-0.206644	0.682989	0.826514
ENSRNOG00000006462	Ero1a	endoplasmic reticulum oxidoreductase 1 alpha	-0.167527	0.610891	0.779376
ENSRNOG00000006467	Eif2b2	eukaryotic translation initiation factor 2B subunit beta	0.148061	0.759973	0.874303
ENSRNOG00000006469	Cdk2	cyclin dependent kinase 2	1.15798	0.0682526	0.281526
ENSRNOG00000006471	Pvalb	parvalbumin	-7.94207	6.00569e-05	0.00589354	down
ENSRNOG00000006472	Hspa2	heat shock protein family A member 2	-0.546088	0.137259	0.372145
ENSRNOG00000006483	Heatr5a	HEAT repeat containing 5A	0.491271	0.0774021	0.29349
ENSRNOG00000006485	Topors	TOP1 binding arginine/serine rich protein	-0.14817	0.500644	0.700624
ENSRNOG00000006487	Casp8ap2	caspase 8 associated protein 2	-0.339315	0.215853	0.456936
ENSRNOG00000006490	Neo1	neogenin 1	-0.269901	0.422566	0.645358
ENSRNOG00000006494	Tubg2	tubulin, gamma 2	0.571604	0.210188	0.452616
ENSRNOG00000006499	Cops5	COP9 signalosome subunit 5	-0.0723907	0.805032	0.901279
ENSRNOG00000006500	Snf8	SNF8, ESCRT-II complex subunit	-0.0614097	0.789423	0.893334
ENSRNOG00000006505	Borcs5	BLOC-1 related complex subunit 5	0.33673	0.496508	0.69717
ENSRNOG00000006508	Thnsl2	threonine synthase-like 2	0.164382	0.78356	0.889287
ENSRNOG00000006509	Srgap3	SLIT-ROBO Rho GTPase activating protein 3	-0.996171	0.146071	0.383605
ENSRNOG00000006513	Borcs6	BLOC-1 related complex subunit 6	-0.459575	0.0876262	0.3107
ENSRNOG00000006514	Vezt	vezatin, adherens junctions transmembrane protein	0.990693	0.0910204	0.315553
ENSRNOG00000006519	Tmem107	transmembrane protein 107	0.039357	0.931796	0.96929
ENSRNOG00000006523	Atl2	atlastin GTPase 2	-1.19592	0.00945187	0.129105	down
ENSRNOG00000006532	H3f3b	H3 histone family member 3B	0.145704	0.516551	0.713233
ENSRNOG00000006534	Crbn	cereblon	0.25515	0.462636	0.672486
ENSRNOG00000006539	Pex16	peroxisomal biogenesis factor 16	0.174349	0.65057	0.805929
ENSRNOG00000006541	Nup107	nucleoporin 107	0.895089	0.172297	0.411861
ENSRNOG00000006542	Atp6v0c	ATPase H+ transporting V0 subunit C	-0.31687	0.197346	0.43848
ENSRNOG00000006545	Sept7	septin 7	0.229681	0.321049	0.555859
ENSRNOG00000006551	Dcaf15	DDB1 and CUL4 associated factor 15	0.851227	0.168405	0.40772
ENSRNOG00000006554	Fam149b1	family with sequence similarity 149, member B1	0.623526	0.240061	0.480671
ENSRNOG00000006557	Cyfip2	cytoplasmic FMR1 interacting protein 2	-0.0174811	0.940457	0.973751
ENSRNOG00000006559	Akap8	A-kinase anchoring protein 8	-0.992853	0.0448648	0.243345	down
ENSRNOG00000006565	Fstl4	follistatin-like 4	-4.20297	0.000534863	0.0226598	down
ENSRNOG00000006576	Bms1	BMS1 ribosome biogenesis factor	-0.660274	0.140771	0.376623
ENSRNOG00000006587	Setd3	SET domain containing 3	-0.525049	0.167302	0.407083
ENSRNOG00000006593	Grpel1	GrpE-like 1, mitochondrial	0.114026	0.640262	0.798832
ENSRNOG00000006595	Htr3a	5-hydroxytryptamine receptor 3A	0.826267	0.0185559	0.171466	up
ENSRNOG00000006604	Thy1	Thy-1 cell surface antigen	-1.48253	0.058854	0.26698
ENSRNOG00000006608	Tmem70	transmembrane protein 70	0.612714	0.0582568	0.26586
ENSRNOG00000006615	Mtap	methylthioadenosine phosphorylase	0.408084	0.176939	0.416757
ENSRNOG00000006619	Dnajc9	DnaJ heat shock protein family (Hsp40) member C9	0.373588	0.172199	0.411861
ENSRNOG00000006622	Cry1	cryptochrome circadian clock 1	0.0668193	0.819865	0.910073
ENSRNOG00000006632	Rps6ka3	ribosomal protein S6 kinase A3	0.0665716	0.807159	0.902086
ENSRNOG00000006636	Otud6b	OTU domain containing 6B	-0.0730432	0.800986	0.899138
ENSRNOG00000006639	Scn9a	sodium voltage-gated channel alpha subunit 9	2.87339	6.49982e-05	0.00595704	up
ENSRNOG00000006642	Yipf6	Yip1 domain family, member 6	0.687587	0.0670675	0.279258
ENSRNOG00000006644	Kdm4c	lysine demethylase 4C	0.0270738	0.959453	0.981205
ENSRNOG00000006646	Vopp1	vesicular, overexpressed in cancer, prosurvival protein 1	0.254043	0.456779	0.668723
ENSRNOG00000006649	Thrb	thyroid hormone receptor beta	-4.65845	3.47185e-05	0.0044026	down
ENSRNOG00000006652	Ddx1	DEAD-box helicase 1	0.397022	0.212189	0.453975
ENSRNOG00000006653	Slc38a4	solute carrier family 38, member 4	-0.886245	0.00418646	0.0849392	down
ENSRNOG00000006655	Plrg1	pleiotropic regulator 1	0.0768382	0.782213	0.888676
ENSRNOG00000006661	Rad51c	RAD51 paralog C	1.37914	0.0137915	0.152101	up
ENSRNOG00000006663	Usp2	ubiquitin specific peptidase 2	0.854541	0.25706	0.496814
ENSRNOG00000006670	Rai2	retinoic acid induced 2	-0.298601	0.418607	0.642167
ENSRNOG00000006674	Rflnb	refilin B	0.242874	0.36183	0.593672
ENSRNOG00000006681	Rdh10	retinol dehydrogenase 10	1.03649	0.0458481	0.244413	up
ENSRNOG00000006689	Chd7	chromodomain helicase DNA binding protein 7	0.0414213	0.873156	0.938858
ENSRNOG00000006695	Rbck1	RANBP2-type and C3HC4-type zinc finger containing 1	-0.785776	0.0129316	0.147361	down
ENSRNOG00000006697	Tmem55a	transmembrane protein 55A	0.645878	0.172361	0.411861
ENSRNOG00000006698	Rab33a	RAB33A, member RAS oncogene family	1.37383	0.0350473	0.222301	up
ENSRNOG00000006699	Mlh3	mutL homolog 3	0.502529	0.118143	0.350261
ENSRNOG00000006700	Wdyhv1	WDYHV motif containing 1	0.427003	0.443573	0.660245
ENSRNOG00000006705	Mkks	McKusick-Kaufman syndrome	-0.274682	0.43073	0.651164
ENSRNOG00000006717	Ankrd26	ankyrin repeat domain 26	-0.103565	0.759834	0.874303
ENSRNOG00000006718	Rbm33	RNA binding motif protein 33	0.388435	0.318726	0.553749
ENSRNOG00000006719	Zfp618	zinc finger protein 618	0.0796792	0.861687	0.931839
ENSRNOG00000006720	Rnpep	arginyl aminopeptidase	0.741123	0.239133	0.479413
ENSRNOG00000006721	AABR07049064.1		-0.0172946	0.968195	0.985735
ENSRNOG00000006726	Zfp9	zinc finger protein 9	-0.0834895	0.887943	0.946817
ENSRNOG00000006727	Dtd2	D-tyrosyl-tRNA deacylase 2	1.02678	0.0559463	0.262421
ENSRNOG00000006731	Spc25	SPC25, NDC80 kinetochore complex component	0.860814	0.0270964	0.199225	up
ENSRNOG00000006733	Srgap2	SLIT-ROBO Rho GTPase activating protein 2	-0.0340825	0.905364	0.95659
ENSRNOG00000006738	Fbxo32	F-box protein 32	0.410699	0.177749	0.417746
ENSRNOG00000006740	Gatsl3	GATS protein-like 3	-1.31309	0.00966086	0.130306	down
ENSRNOG00000006744	Acyp1	acylphosphatase 1	0.482196	0.314634	0.55016
ENSRNOG00000006747	Cc2d1a	coiled-coil and C2 domain containing 1A	-0.16326	0.769328	0.879846
ENSRNOG00000006749	Tmtc3	transmembrane and tetratricopeptide repeat containing 3	0.801454	0.0693417	0.282807
ENSRNOG00000006751	Psmd6	proteasome 26S subunit, non-ATPase 6	-0.888183	0.100957	0.328112
ENSRNOG00000006753	Tgm3	transglutaminase 3	-2.92909	0.000997667	0.0332544	down
ENSRNOG00000006756	Maged1	MAGE family member D1	0.0810846	0.776062	0.884582
ENSRNOG00000006762	LOC100359574	NHP2 non-histone chromosome protein 2-like 1-like	-0.37961	0.341011	0.573439
ENSRNOG00000006763	Rbm18	RNA binding motif protein 18	0.665908	0.12332	0.356365
ENSRNOG00000006766	Laptm4b	lysosomal protein transmembrane 4 beta	-0.185796	0.429011	0.649736
ENSRNOG00000006770	Brd4	bromodomain containing 4	0.313452	0.430179	0.650678
ENSRNOG00000006778	Mmp19	matrix metallopeptidase 19	-2.09444	0.0685708	0.281937
ENSRNOG00000006779	Crot	carnitine O-octanoyltransferase	0.88394	0.0574134	0.264467
ENSRNOG00000006784	Sema4f	ssemaphorin 4F	-0.484274	0.168722	0.407954
ENSRNOG00000006785	Dcaf8	DDB1 and CUL4 associated factor 8	-0.021909	0.973135	0.987931
ENSRNOG00000006787	Dhcr24	24-dehydrocholesterol reductase	0.562743	0.0825849	0.303312
ENSRNOG00000006789	Ddit3	DNA-damage inducible transcript 3	-0.903867	0.00864233	0.12443	down
ENSRNOG00000006792	Cep57	centrosomal protein 57	0.138369	0.639924	0.798707
ENSRNOG00000006795	Apmap	adipocyte plasma membrane associated protein	0.555756	0.221756	0.461959
ENSRNOG00000006797	Zfp280c	zinc finger protein 280C	-0.696547	0.113836	0.346006
ENSRNOG00000006800	Tmem246	transmembrane protein 246	-0.0881248	0.800891	0.899138
ENSRNOG00000006803	Dnajc10	DnaJ heat shock protein family (Hsp40) member C10	0.122297	0.573808	0.754074
ENSRNOG00000006810	Lancl2	LanC like 2	-0.866418	0.0881385	0.311513
ENSRNOG00000006813	Sumf1	sulfatase modifying factor 1	0.549914	0.0850375	0.306639
ENSRNOG00000006816	Ubr5	ubiquitin protein ligase E3 component n-recognin 5	-0.916843	0.0603204	0.269064
ENSRNOG00000006818	Arl6ip5	ADP-ribosylation factor like GTPase 6 interacting protein 5	0.743835	0.0760818	0.291145
ENSRNOG00000006827	Tmem198b	transmembrane protein 198b	0.374513	0.305831	0.541355
ENSRNOG00000006828	Baz1a	bromodomain adjacent to zinc finger domain, 1A	-0.198299	0.366037	0.59745
ENSRNOG00000006832	Zdhhc5	zinc finger, DHHC-type containing 5	-0.664575	0.146248	0.383755
ENSRNOG00000006833	Rb1cc1	RB1-inducible coiled-coil 1	-0.174457	0.450219	0.66387
ENSRNOG00000006839	Arl5a	ADP-ribosylation factor like GTPase 5A	1.91632	0.0009119	0.0313205	up
ENSRNOG00000006844	Dnajc14	DnaJ heat shock protein family (Hsp40) member C14	1.20118	0.00681388	0.111634	up
ENSRNOG00000006850	Ovol2	ovo-like zinc finger 2	1.15457	0.133741	0.367481
ENSRNOG00000006853	Elavl2	ELAV like RNA binding protein 2	0.488667	0.0754851	0.289909
ENSRNOG00000006858	Pyurf	PIGY upstream reading frame	-1.19573	0.0110502	0.137333	down
ENSRNOG00000006859	Insig1	insulin induced gene 1	1.08287	0.0706079	0.28497
ENSRNOG00000006864	Scaper	S-phase cyclin A-associated protein in the ER	0.107107	0.64516	0.802133
ENSRNOG00000006865	Laptm4a	lysosomal protein transmembrane 4 alpha	1.06851	0.101591	0.328847
ENSRNOG00000006870	Mtdh	metadherin	0.275528	0.478335	0.684851
ENSRNOG00000006871	Slc25a14	solute carrier family 25 member 14	0.156566	0.630659	0.793231
ENSRNOG00000006877	Efnb1	ephrin B1	1.45492	0.00346642	0.0750823	up
ENSRNOG00000006888	Gcfc2	GC-rich sequence DNA-binding factor 2	0.179611	0.793447	0.895156
ENSRNOG00000006893	Ppm1k	protein phosphatase, Mg2+/Mn2+ dependent, 1K	-1.1674	0.0269416	0.198847	down
ENSRNOG00000006894	Tor1a	torsin family 1, member A	-0.244965	0.532061	0.724558
ENSRNOG00000006895	Vps53	VPS53 GARP complex subunit	0.065067	0.804648	0.90106
ENSRNOG00000006898	Mrps16	mitochondrial ribosomal protein S16	-0.785533	0.0161021	0.161643	down
ENSRNOG00000006899	Akap14	A-kinase anchoring protein 14	-3.32221	0.000300566	0.015414	down
ENSRNOG00000006901	Cd320	CD320 molecule	0.323273	0.185455	0.4252
ENSRNOG00000006905	Hectd1	HECT domain E3 ubiquitin protein ligase 1	-0.638679	0.180716	0.4204
ENSRNOG00000006911	Sptb	spectrin, beta, erythrocytic	-1.36696	0.0198288	0.175294	down
ENSRNOG00000006913	Rpain	RPA interacting protein	0.35505	0.567962	0.749875
ENSRNOG00000006916	Sardh	sarcosine dehydrogenase	-0.110819	0.730527	0.856452
ENSRNOG00000006921	Rbl1	RB transcriptional corepressor like 1	0.228199	0.539839	0.730085
ENSRNOG00000006924	Tmem125	transmembrane protein 125	-0.464418	0.438735	0.657521
ENSRNOG00000006925	Zfp786	zinc finger protein 786	0.00511443	0.992002	0.996376
ENSRNOG00000006929	Hnrnpll	heterogeneous nuclear ribonucleoprotein L-like	0.695937	0.168074	0.407631
ENSRNOG00000006934	Acvr1b	activin A receptor type 1B	0.39418	0.279516	0.515154
ENSRNOG00000006939	Ndufa7	NADH:ubiquinone oxidoreductase subunit A7	0.511725	0.290021	0.526649
ENSRNOG00000006941	Thumpd3	THUMP domain containing 3	0.175275	0.603437	0.774077
ENSRNOG00000006943	Zcchc10	zinc finger CCHC-type containing 10	-0.196921	0.514764	0.71189
ENSRNOG00000006947	Pdhx	pyruvate dehydrogenase complex, component X	0.203118	0.439466	0.657959
ENSRNOG00000006949	C1qbp	complement C1q binding protein	0.25801	0.571223	0.75191
ENSRNOG00000006961	Snrpb	small nuclear ribonucleoprotein polypeptides B and B1	-0.581878	0.211475	0.453775
[truncated: 7,618 more rows]

## Sheet: Expression (cpm)
gene_id	symbol	description	gene_length	PC12 13Q_01	PC12 13Q_02	PC12 13Q_03	PC12 105Q_01	PC12 105Q_02	PC12 105Q_03
ENSRNOG00000000010	Cbln1	cerebellin 1 precursor	2444	33.3195	4.14131	56.588	52.9876	55.4941	63.1443
ENSRNOG00000000024	Hebp1	heme binding protein 1	1062	8.6722	33.1305	13.7933	11.8348	5.54941	11.6574
ENSRNOG00000000033	Tmcc2	transmembrane and coiled-coil domain family 2	3681	29.6681	0	30.0624	13.9866	15.9546	16.5147
ENSRNOG00000000034	Nuak2	NUAK family kinase 2	2875	18.7137	41.4131	30.0624	19.366	22.5445	35.9437
ENSRNOG00000000043	Idua	iduronidase, alpha-L-	2582	14.6058	37.2718	8.84188	6.99328	5.20257	9.06688
ENSRNOG00000000044	Tmem175	transmembrane protein 175	2259	22.3651	8.28262	24.7573	16.1383	19.7698	13.2765
ENSRNOG00000000047	Cd82	Cd82 molecule	1810	120.498	91.1088	67.9056	65.3603	74.5702	71.5636
ENSRNOG00000000048	Gak	cyclin G associated kinase	4453	41.5353	12.4239	37.1359	41.1528	36.418	35.9437
ENSRNOG00000000054	Abhd8	abhydrolase domain containing 8	1997	105.436	62.1197	117.42	135.024	136.307	109.774
ENSRNOG00000000062	Pcgf3	polycomb group ring finger 3	1442	21.9087	12.4239	19.0985	14.5245	17.6887	17.8099
ENSRNOG00000000064	Atp5i	ATP synthase, H+ transporting, mitochondrial Fo complex, subunit E	289	607.054	2356.41	560.222	437.618	546.27	515.193
ENSRNOG00000000066	Fbxo28	F-box protein 28	1497	3.65145	4.14131	9.19556	12.9107	6.93676	11.6574
ENSRNOG00000000068	Ppp2r5a	protein phosphatase 2, regulatory subunit B', alpha	2596	126.432	244.337	134.043	136.369	135.961	129.203
ENSRNOG00000000075	Mtf2	metal response element binding transcription factor 2	2549	33.3195	41.4131	29.355	32.5457	23.2381	28.4959
ENSRNOG00000000082	Hltf	helicase-like transcription factor	4862	165.685	124.239	117.066	162.19	163.708	152.842
ENSRNOG00000000095	Gpr89b	G protein-coupled receptor 89B	1786	59.7925	115.957	47.7462	49.4909	52.3725	41.7724
ENSRNOG00000000098	Rnf115	ring finger protein 115	2095	41.0788	95.2501	49.1609	69.9328	58.2688	57.9633
ENSRNOG00000000104	Thoc3	THO complex 3	2115	222.739	273.326	159.154	190.97	204.981	201.414
ENSRNOG00000000105	Cplx2	complexin 2	2475	178.921	484.533	126.616	67.7811	73.5297	81.9257
ENSRNOG00000000108	Aga	aspartylglucosaminidase	1182	270.208	318.881	186.387	147.397	164.401	184.9
ENSRNOG00000000112	Champ1	chromosome alignment maintaining phosphoprotein 1	3977	205.394	207.066	157.385	162.728	184.865	191.7
ENSRNOG00000000113	Elac1	elaC ribonuclease Z 1	2836	5.93361	4.14131	12.7323	9.14506	12.1393	9.06688
ENSRNOG00000000122	Ak2	adenylate kinase 2	1685	30.5809	8.28262	62.9542	79.6158	60.3498	71.8874
ENSRNOG00000000127	Kpna6	karyopherin subunit alpha 6	4676	6.84647	20.7066	2.8294	2.9587	3.81522	3.88581
ENSRNOG00000000145	Pik3r3	phosphoinositide-3-kinase regulatory subunit 3	2046	15.0622	20.7066	14.147	9.68301	12.1393	13.2765
ENSRNOG00000000150	Dnajc1	DnaJ heat shock protein family (Hsp40) member C1	1868	44.7303	107.674	50.2219	44.1115	47.8637	45.0106
ENSRNOG00000000151	Ldlrap1	low density lipoprotein receptor adaptor protein 1	921	11.4108	20.7066	9.54923	6.99328	6.24308	5.50489
ENSRNOG00000000157	Atg12	autophagy related 12	2566	218.631	182.218	177.545	199.04	205.328	173.89
ENSRNOG00000000158	Cdo1	cysteine dioxygenase type 1	1516	17.8008	20.7066	10.2566	9.95198	12.833	20.0767
ENSRNOG00000000161	Chm	CHM, Rab escort protein 1	3498	17.3444	8.28262	11.6713	7.26226	10.752	9.71451
ENSRNOG00000000164	Lamp2	lysosomal-associated membrane protein 2	1747	223.651	161.511	246.865	292.104	282.326	269.416
ENSRNOG00000000166	Apex2	apurinic/apyrimidinic endodeoxyribonuclease 2	1847	27.8423	16.5652	40.6726	39.27	48.9042	46.9535
ENSRNOG00000000169	Spata5l1	spermatogenesis associated 5-like 1	2499	8.6722	0	9.90291	5.37945	9.01779	4.85726
ENSRNOG00000000170	Slc30a4	solute carrier family 30 member 4	5408	137.386	173.935	199.119	86.3402	65.2056	63.1443
ENSRNOG00000000177	Plpp2	phospholipid phosphatase 2	1610	28.2988	24.8479	31.8308	24.2075	28.4407	24.6101
ENSRNOG00000000185	Mpst	mercaptopyruvate sulfurtransferase	1217	44.2739	24.8479	29.7087	28.2421	36.0712	35.2961
ENSRNOG00000000186	Tst	thiosulfate sulfurtransferase	1093	293.029	289.892	259.951	313.891	361.752	300.826
ENSRNOG00000000190	Ep300	E1A binding protein p300	2584	12.3237	12.4239	8.48821	4.8415	6.93676	6.47634
ENSRNOG00000000204	Syncrip	synaptotagmin binding, cytoplasmic RNA interacting protein	2761	146.515	132.522	128.738	150.894	155.037	151.223
ENSRNOG00000000221	Abhd5	abhydrolase domain containing 5	3033	52.4896	33.1305	114.944	136.907	115.497	151.87
ENSRNOG00000000230	Lmf1	lipase maturation factor 1	2158	5.02075	8.28262	4.2441	12.1038	3.81522	5.50489
ENSRNOG00000000231	Kctd17	potassium channel tetramerization domain containing 17	1634	41.5353	99.3915	48.8072	74.5054	74.5702	70.5921
ENSRNOG00000000236	Zfp207	zinc finger protein 207	1750	116.39	62.1197	88.0651	110.279	101.97	94.8784
ENSRNOG00000000239	Ccl7	C-C motif chemokine ligand 7	850	4.56432	0	1.76838	4.30356	4.50889	2.59054
ENSRNOG00000000244	Coil	coilin	2606	47.9253	33.1305	28.294	32.8146	32.9496	32.7055
ENSRNOG00000000245	Slc16a6	solute carrier family 16, member 6	2533	24.6473	33.1305	29.7087	16.9453	17.6887	22.6672
ENSRNOG00000000246	Amz2	archaelysin family metallopeptidase 2	2938	90.3735	53.837	79.2232	85.2643	88.7905	98.1166
ENSRNOG00000000247	Mfsd11	major facilitator superfamily domain containing 11	2885	20.083	33.1305	39.6116	47.8771	37.8053	37.8866
ENSRNOG00000000248	Srsf2	serine and arginine rich splicing factor 2	1901	1311.33	2633.87	907.177	1014.3	1053.69	940.365
ENSRNOG00000000249	Mettl23	methyltransferase like 23	903	15.0622	0	16.2691	10.4899	6.24308	12.6289
ENSRNOG00000000250	Jmjd6	jumonji domain containing 6	1699	94.0249	45.5544	126.969	111.086	99.8894	93.907
ENSRNOG00000000257	Smpd3	sphingomyelin phosphodiesterase 3	5031	99.9585	128.381	66.1373	98.4439	96.0741	71.8874
ENSRNOG00000000258	Prmt7	protein arginine methyltransferase 7	2458	13.6929	20.7066	9.54923	12.6417	11.7925	12.9527
ENSRNOG00000000262	Zfp821	zinc finger protein 821	1935	2.28216	12.4239	5.30513	12.1038	10.0583	12.9527
ENSRNOG00000000264	Def8	differentially expressed in FDCP 8 homolog	3130	62.9876	45.5544	34.6602	33.0836	38.8459	36.5913
ENSRNOG00000000274	Phyhipl	phytanoyl-CoA 2-hydroxylase interacting protein-like	1621	36.5145	41.4131	36.4285	32.0077	28.4407	29.1435
ENSRNOG00000000275	Fam13c	family with sequence similarity 13, member C	2001	9.58506	8.28262	10.2566	13.4486	20.1166	23.9625
ENSRNOG00000000279	Rtn4ip1	reticulon 4 interacting protein 1	2994	17.3444	53.837	25.8183	19.635	20.4634	21.6957
ENSRNOG00000000281	Prodh1	proline dehydrogenase 1	2338	16.888	0	6.01248	11.8348	13.5267	12.6289
ENSRNOG00000000283	Dgcr14	DiGeorge syndrome critical region gene 14	1726	41.0788	66.261	31.1234	31.4698	38.8459	24.6101
ENSRNOG00000000288	Scarf2	scavenger receptor class F, member 2	3313	23.7344	4.14131	39.2579	45.9943	38.1522	29.7912
ENSRNOG00000000302	Sesn1	sestrin 1	3450	115.477	4.14131	111.761	80.6917	75.2639	87.4306
ENSRNOG00000000303	Cep57l1	centrosomal protein 57-like 1	2330	94.0249	74.5436	78.1622	99.7888	106.826	110.745
ENSRNOG00000000304	Cd164	CD164 molecule	2874	229.129	33.1305	297.087	440.846	344.063	331.589
ENSRNOG00000000306	Smpd2	sphingomyelin phosphodiesterase 2	1666	10.9544	8.28262	7.78085	7.26226	6.93676	8.09543
ENSRNOG00000000307	Mical1	microtubule associated monooxygenase, calponin and LIM domain containing 1	3536	34.6888	95.2501	14.147	18.0212	19.0761	20.4005
ENSRNOG00000000308	Zbtb24	zinc finger and BTB domain containing 24	3769	23.7344	4.14131	23.3426	28.2421	21.504	19.7528
ENSRNOG00000000312	Fig4	FIG4 phosphoinositide 5-phosphatase	3342	52.4896	49.6957	38.9043	55.4083	55.4941	47.6011
ENSRNOG00000000314	Sec63	SEC63 homolog, protein translocation regulator	5954	77.5934	78.6849	87.3578	115.389	115.844	133.089
ENSRNOG00000000321	Cd24	CD24 molecule	1846	2064.9	3838.99	2163.78	983.363	926.404	948.46
ENSRNOG00000000322	Atg5	autophagy related 5	1938	20.5394	12.4239	29.7087	41.4218	33.6433	27.2006
ENSRNOG00000000327	Hace1	HECT domain and ankyrin repeat containing, E3 ubiquitin protein ligase 1	3441	18.2573	8.28262	36.7822	64.8224	49.5978	45.982
ENSRNOG00000000340	RGD1304704	similar to Hypothetical protein CGI-99	1175	96.3071	78.6849	187.448	234.275	180.009	189.757
ENSRNOG00000000386	Pbld1	phenazine biosynthesis-like protein domain containing 1	2027	0.456432	0	2.12205	6.99328	4.16206	4.20962
ENSRNOG00000000387	Slc25a16	solute carrier family 25 member 16	6478	35.6017	4.14131	26.5256	47.8771	25.666	30.7626
ENSRNOG00000000392	Supv3l1	Suv3 like RNA helicase	2586	7.75934	0	16.2691	17.7522	11.0988	19.1052
ENSRNOG00000000395	Kif1bp	KIF1 binding protein	2577	29.6681	37.2718	38.1969	62.9396	52.3725	49.544
ENSRNOG00000000396	Ddx50	DExD-box helicase 50	2521	51.1203	16.5652	67.552	150.625	83.9348	91.9641
ENSRNOG00000000397	Ccar1	cell division cycle and apoptosis regulator 1	4438	236.888	186.359	207.254	223.785	192.148	234.444
ENSRNOG00000000398	Zufsp	zinc finger with UFM1-specific peptidase domain	2019	11.8672	4.14131	10.9639	14.5245	8.32411	6.80016
ENSRNOG00000000408	Gopc	golgi associated PDZ and coiled-coil motif containing	4243	96.7635	124.239	90.1872	118.348	97.1147	102.65
ENSRNOG00000000411	Nus1	NUS1 dehydrodolichyl diphosphate synthase subunit	3644	97.2199	223.631	91.9556	129.645	107.52	100.059
ENSRNOG00000000414	Cep85l	centrosomal protein 85-like	3184	21.4523	28.9892	14.8544	11.0279	16.9951	21.3719
ENSRNOG00000000415	Asf1a	anti-silencing function 1A histone chaperone	2787	10.4979	12.4239	25.1109	48.684	29.1344	24.6101
ENSRNOG00000000417	Numa1	nuclear mitotic apparatus protein 1	7675	221.369	198.783	211.851	210.605	237.931	222.139
ENSRNOG00000000418	Zbtb12	zinc finger and BTB domain containing 12	2408	4.10788	24.8479	7.0735	10.221	7.2836	6.15253
ENSRNOG00000000420	Nelfe	negative elongation factor complex member E	1608	183.485	157.37	157.385	120.769	147.753	146.689
ENSRNOG00000000421	Skiv2l	Ski2 like RNA helicase	3912	12.7801	0	22.9889	54.8704	27.4002	26.553
ENSRNOG00000000422	Dxo	decapping exoribonuclease	1363	13.6929	53.837	8.48821	18.5591	22.1976	18.7814
ENSRNOG00000000431	Atf6b	activating transcription factor 6 beta	3183	65.2697	223.631	137.58	143.9	116.191	110.422
ENSRNOG00000000432	Fkbpl	FK506 binding protein-like	1292	42.4481	0	51.9903	34.1595	33.9901	35.9437
ENSRNOG00000000433	Prrt1	proline-rich transmembrane protein 1	2275	75.7676	28.9892	58.3564	44.9184	47.5168	49.2202
ENSRNOG00000000435	Ppt2	palmitoyl-protein thioesterase 2	3139	47.0125	28.9892	48.4535	37.9251	31.9091	34.6484
ENSRNOG00000000436	Egfl8	EGF-like-domain, multiple 8	1378	46.0996	16.5652	103.981	120.231	123.821	110.745
ENSRNOG00000000437	Agpat1	1-acylglycerol-3-phosphate O-acyltransferase 1	3184	116.846	12.4239	123.079	109.741	131.452	94.8784
ENSRNOG00000000438	Rnf5	ring finger protein 5	1196	3.65145	4.14131	4.95145	90.9127	7.97728	8.09543
ENSRNOG00000000439	Ager	advanced glycosylation end product-specific receptor	1976	31.9502	33.1305	9.19556	10.7589	13.1798	17.1623
ENSRNOG00000000440	Pbx2	PBX homeobox 2	2954	72.5726	45.5544	64.7226	74.5054	63.8182	61.5253
ENSRNOG00000000457	Tap1	transporter 1, ATP binding cassette subfamily B member	4137	142.407	95.2501	155.617	162.19	164.401	148.956
ENSRNOG00000000459	Psmb9	proteasome subunit beta 9	1520	36.0581	33.1305	95.1386	206.84	78.0386	92.6117
ENSRNOG00000000463	Col11a2	collagen type XI alpha 2 chain	6304	74.3983	153.228	20.8668	23.6696	25.3192	22.6672
ENSRNOG00000000464	Rxrb	retinoid X receptor beta	4209	103.154	28.9892	69.3203	81.4987	81.1601	76.7447
ENSRNOG00000000465	Slc39a7	solute carrier family 39 member 7	2536	243.278	302.316	182.143	187.205	187.639	154.785
ENSRNOG00000000466	Hsd17b8	hydroxysteroid (17-beta) dehydrogenase 8	1634	103.61	49.6957	76.7475	72.8915	86.3627	96.4975
ENSRNOG00000000467	Ring1	ring finger protein 1	1713	19.1701	16.5652	25.8183	26.0903	20.1166	21.3719
ENSRNOG00000000470	Vps52	VPS52 GARP complex subunit	4827	32.4066	24.8479	20.1595	21.7868	17.6887	25.2577
ENSRNOG00000000471	B3galt4	Beta-1,3-galactosyltransferase 4	1570	11.4108	28.9892	6.01248	2.15178	4.85573	4.53344
ENSRNOG00000000473	Pfdn6	prefoldin subunit 6	991	123.693	227.772	78.8696	90.9127	84.9753	84.5163
ENSRNOG00000000474	Rgl2	ral guanine nucleotide dissociation stimulator-like 2	4135	18.2573	4.14131	15.208	16.6763	23.9318	21.6957
ENSRNOG00000000476	Zbtb22	zinc finger and BTB domain containing 22	2571	50.2075	12.4239	65.0762	34.9664	46.8231	30.115
ENSRNOG00000000477	Daxx	death-domain associated protein	3676	31.9502	24.8479	45.9778	44.3805	46.8231	46.3059
ENSRNOG00000000479	Kifc1	kinesin family member C1	2922	77.5934	16.5652	105.395	105.168	131.105	125.965
ENSRNOG00000000480	Phf1	PHD finger protein 1	3489	93.5685	8.28262	61.8932	57.8291	54.1067	55.6965
ENSRNOG00000000481	Cuta	cutA divalent cation tolerance homolog	1597	205.851	294.033	188.863	169.722	180.009	181.985
ENSRNOG00000000485	Bak1	BCL2-antagonist/killer 1	2026	101.784	236.055	92.6629	75.0433	66.9397	79.0114
ENSRNOG00000000487	Grm4	glutamate metabotropic receptor 4	3141	102.697	45.5544	53.0513	32.0077	36.0712	37.8866
ENSRNOG00000000490	Rps10	ribosomal protein S10	465	853.984	111.815	800.367	684.266	691.595	775.218
ENSRNOG00000000493	Snrpc	small nuclear ribonucleoprotein polypeptide C	1072	239.627	194.642	184.265	125.61	181.049	166.118
ENSRNOG00000000498	Anks1a	ankyrin repeat and sterile alpha motif domain containing 1A	5688	37.4274	24.8479	28.6477	27.9731	32.9496	29.1435
ENSRNOG00000000499	Tcp11	t-complex 11	1911	4.56432	12.4239	4.95145	2.15178	2.08103	1.29527
ENSRNOG00000000501	Zfp523	zinc finger protein 523	2519	26.0166	4.14131	18.3911	27.4352	27.4002	20.0767
ENSRNOG00000000502	Def6	DEF6 guanine nucleotide exchange factor	2478	18.2573	8.28262	28.294	51.1048	30.8686	36.5913
ENSRNOG00000000503	Ppard	peroxisome proliferator-activated receptor delta	5620	55.2282	37.2718	35.3675	43.8425	51.332	48.2488
ENSRNOG00000000504	Fance	Fanconi anemia, complementation group E	1855	38.7967	16.5652	27.9403	19.097	16.9951	18.7814
ENSRNOG00000000505	Rpl10a	ribosomal protein L10A	715	387.967	799.273	322.905	242.613	275.736	306.007
ENSRNOG00000000506	Tead3	TEA domain transcription factor 3	5874	45.6432	302.316	42.7947	47.8771	28.0939	32.0579
ENSRNOG00000000511	Srpk1	SRSF protein kinase 1	2533	102.697	269.185	71.4424	75.8502	87.75	69.2969
ENSRNOG00000000512	Slc26a8	solute carrier family 26 member 8	3675	28.2988	4.14131	27.5867	15.6004	18.0356	18.7814
ENSRNOG00000000513	Mapk14	mitogen activated protein kinase 14	3506	302.158	298.174	247.573	193.66	192.148	199.795
ENSRNOG00000000515	Mapk13	mitogen activated protein kinase 13	1868	9.12863	16.5652	7.0735	4.30356	6.58992	6.15253
ENSRNOG00000000517	Kctd20	potassium channel tetramerization domain containing 20	1447	6.84647	12.4239	6.01248	4.57253	6.93676	3.56199
ENSRNOG00000000519	Stk38	serine/threonine kinase 38	6096	188.05	49.6957	180.374	130.99	148.794	178.747
ENSRNOG00000000520	Srsf3	serine and arginine rich splicing factor 3	5290	159.751	20.7066	233.779	292.911	246.949	255.816
ENSRNOG00000000521	Cdkn1a	cyclin-dependent kinase inhibitor 1A	1950	464.647	273.326	423.349	203.881	250.764	308.922
ENSRNOG00000000522	Cpne5	copine 5	4311	135.56	74.5436	76.3938	69.6639	103.705	78.3637
ENSRNOG00000000523	Ppil1	peptidylprolyl isomerase like 1	1314	74.3983	66.261	78.1622	112.699	99.1957	97.1451
ENSRNOG00000000524	RGD735065	similar to GI:13385412-like protein splice form I	4297	107.718	103.533	88.0651	96.0232	105.786	97.469
ENSRNOG00000000525	Pi16	peptidase inhibitor 16	2090	94.0249	37.2718	33.5991	32.0077	36.7648	33.0293
ENSRNOG00000000527	Mtch1	mitochondrial carrier 1	2069	857.179	2083.08	619.285	457.253	555.288	506.774
ENSRNOG00000000531	Ccdc167	coiled-coil domain containing 167	911	9.58506	37.2718	15.208	20.7109	15.2609	13.2765
ENSRNOG00000000532	Cmtr1	cap methyltransferase 1	4004	138.755	128.381	122.018	113.237	141.51	129.527
ENSRNOG00000000541	Glo1	glyoxalase 1	1045	229.585	136.663	267.378	233.468	205.675	196.881
ENSRNOG00000000546	Nt5dc1	5'-nucleotidase domain containing 1	2685	10.9544	4.14131	13.086	30.1249	23.585	25.5816
ENSRNOG00000000547	Tspyl4	TSPY-like 4	1986	41.9917	53.837	33.5991	36.3113	43.7016	45.982
ENSRNOG00000000549	Tspyl1	TSPY-like 1	2559	167.967	227.772	143.238	172.142	173.419	158.994
ENSRNOG00000000551	RGD1305587	similar to RIKEN cDNA 2010107G23	1234	47.9253	16.5652	60.1248	46.5322	32.9496	28.8197
ENSRNOG00000000557	Ppa1	pyrophosphatase (inorganic) 1	4146	496.141	352.011	545.013	521.269	486.267	486.373
ENSRNOG00000000560	Lrrc20	leucine rich repeat containing 20	3049	13.2365	45.5544	11.3176	5.37945	9.71147	10.0383
ENSRNOG00000000561	Pald1	phosphatase domain containing, paladin 1	4277	0.456432	4.14131	5.30513	6.72431	5.89625	3.88581
ENSRNOG00000000565	Sgpl1	sphingosine-1-phosphate lyase 1	4243	176.183	74.5436	246.865	206.033	199.779	215.015
ENSRNOG00000000566	Pcbd1	pterin-4 alpha-carbinolamine dehydratase 1	929	221.369	219.489	182.85	149.28	172.725	163.204
ENSRNOG00000000567	Unc5b	unc-5 netrin receptor B	5617	195.353	45.5544	308.051	170.529	138.388	160.937
ENSRNOG00000000568	Slc29a3	solute carrier family 29 member 3	3952	48.8382	57.9783	49.5145	44.6494	60.3498	45.3344
ENSRNOG00000000571	Psap	prosaposin	2568	1012.37	211.207	1224.07	985.515	980.511	1009.01
ENSRNOG00000000572	Chst3	carbohydrate sulfotransferase 3	5573	4.10788	4.14131	7.42718	5.11048	2.7747	4.85726
ENSRNOG00000000576	Anapc16	anaphase promoting complex subunit 16	1168	26.0166	16.5652	27.5867	24.2075	20.4634	23.3148
ENSRNOG00000000581	Cdc40	cell division cycle 40	3503	49.2946	57.9783	44.2094	48.1461	41.9674	46.9535
ENSRNOG00000000583	Cdk19	cyclin-dependent kinase 19	5776	269.295	906.947	242.268	172.68	181.396	203.033
ENSRNOG00000000585	Amd1	adenosylmethionine decarboxylase 1	3170	515.768	49.6957	486.303	339.443	285.101	334.503
ENSRNOG00000000586	Gtf3c6	general transcription factor 3C subunit 6	1560	52.4896	111.815	41.0263	44.3805	37.1117	39.8295
ENSRNOG00000000587	Rpf2	ribosome production factor 2 homolog	1250	87.6349	41.4131	91.2482	115.389	84.9753	85.4877
ENSRNOG00000000588	Slc16a10	solute carrier family 16 member 10	2625	5.93361	0	6.01248	4.03459	2.08103	1.9429
ENSRNOG00000000593	Rev3l	REV3 like, DNA directed polymerase zeta catalytic subunit	10837	95.8506	198.783	84.5284	89.0299	101.624	92.6117
ENSRNOG00000000595	Traf3ip2	Traf3 interacting protein 2	2053	45.1867	24.8479	32.5381	26.3593	19.4229	23.6387
ENSRNOG00000000596	Fyn	FYN proto-oncogene, Src family tyrosine kinase	3848	31.0373	66.261	27.5867	33.0836	29.8281	26.2292
ENSRNOG00000000598	Tube1	tubulin, epsilon 1	2834	16.4315	8.28262	17.3301	20.1729	28.4407	27.5245
ENSRNOG00000000604	Hdac2	histone deacetylase 2	2178	112.739	186.359	129.445	192.315	117.578	130.498
ENSRNOG00000000609	Ipmk	inositol polyphosphate multikinase	5389	33.7759	24.8479	52.3439	62.4016	54.8004	55.3727
ENSRNOG00000000610	Cisd1	CDGSH iron sulfur domain 1	727	845.311	1888.44	743.779	585.553	700.266	606.833
ENSRNOG00000000611	Ube2d1	ubiquitin-conjugating enzyme E2D 1	1360	76.6805	28.9892	112.822	160.039	126.596	128.879
ENSRNOG00000000613	Tfam	transcription factor A, mitochondrial	1520	74.3983	70.4023	109.286	160.577	128.677	137.298
ENSRNOG00000000620	AABR07041078.1		1149	28.2988	62.1197	23.6962	11.8348	15.2609	12.3051
ENSRNOG00000000622	Hint1	histidine triad nucleotide binding protein 1	590	13.6929	24.8479	14.147	45.4563	17.3419	15.5432
ENSRNOG00000000632	Cdk1	cyclin-dependent kinase 1	1411	43.361	115.957	118.835	173.218	140.469	140.537
ENSRNOG00000000635	Arid5b	AT-rich interaction domain 5B	3571	160.664	190.5	134.397	184.784	221.283	275.245
ENSRNOG00000000636	Rtkn2	rhotekin 2	3541	5.47718	33.1305	5.6588	5.91739	8.67095	6.15253
ENSRNOG00000000638	Zfp365	zinc finger protein 365	5055	25.5602	20.7066	22.6352	28.7801	26.3597	29.7912
ENSRNOG00000000639	Ado	2-aminoethanethiol dioxygenase	1168	5.93361	0	9.19556	8.33815	6.24308	8.41925
ENSRNOG00000000640	Egr2	early growth response 2	3233	9.58506	0	24.4036	0.806917	0.693676	6.15253
ENSRNOG00000000645	Reep3	receptor accessory protein 3	4864	158.838	86.9675	128.384	153.314	135.614	134.384
ENSRNOG00000000648	Jmjd1c	jumonji domain containing 1C	8363	428.133	409.99	318.308	195.543	232.035	221.491
ENSRNOG00000000657	Nek7	NIMA-related kinase 7	1101	6.39004	12.4239	6.01248	4.30356	10.4051	8.09543
ENSRNOG00000000658	Acacb	acetyl-CoA carboxylase beta	9244	44.7303	8.28262	32.1844	0.537945	2.42787	2.26672
ENSRNOG00000000661	Hps4	Hermansky-Pudlak syndrome 4	2906	18.2573	0	15.208	10.221	9.01779	13.9241
ENSRNOG00000000663	Tfip11	tuftelin interacting protein 11	3499	42.9046	8.28262	41.38	42.7666	50.9852	38.2104
ENSRNOG00000000664	Tpst2	tyrosylprotein sulfotransferase 2	1744	9.12863	4.14131	22.6352	12.6417	11.4457	14.5718
ENSRNOG00000000665	Pitpnb	phosphatidylinositol transfer protein, beta	1718	12.7801	28.9892	10.9639	8.06917	13.1798	6.15253
ENSRNOG00000000692	Ung	uracil-DNA glycosylase	1874	128.714	140.805	183.911	179.136	178.968	176.157
ENSRNOG00000000697	Coro1c	coronin 1C	3412	118.672	28.9892	172.594	156.273	143.244	164.499
ENSRNOG00000000700	Tmem119	transmembrane protein 119	2167	59.7925	70.4023	66.4909	11.0279	12.833	19.7528
ENSRNOG00000000701	Iscu	iron-sulfur cluster assembly enzyme	924	179.834	70.4023	184.618	149.28	194.923	196.233
ENSRNOG00000000702	Sart3	squamous cell carcinoma antigen recognized by T-cells 3	3782	35.6017	45.5544	61.8932	51.9117	49.5978	57.9633
ENSRNOG00000000708	Sgsm1	small G protein signaling modulator 1	5620	44.7303	4.14131	49.5145	37.9251	43.0079	51.1631
ENSRNOG00000000718	Cggbp1	CGG triplet repeat binding protein 1	4291	71.2033	132.522	87.0041	121.038	86.0158	88.7259
ENSRNOG00000000723	RT1-CE5	RT1 class I, locus CE5	1846	5.93361	0	9.54923	39.8079	3.81522	8.41925
ENSRNOG00000000763	RT1-M3-1	RT1 class Ib, locus M3, gene 1	1852	36.0581	16.5652	41.7337	56.7532	31.2154	38.8581
ENSRNOG00000000774	Gabbr1	gamma-aminobutyric acid type B receptor subunit 1	6737	261.992	190.5	207.254	214.102	250.07	249.339
ENSRNOG00000000777	RT1-S3	RT1 class Ib, locus S3	1767	8.21577	0	14.147	8.33815	6.58992	6.47634
ENSRNOG00000000778	Znrd1as1	ZNRD1 antisense RNA 1	3135	10.0415	4.14131	10.9639	12.3727	13.5267	14.5718
ENSRNOG00000000779	Znrd1	zinc ribbon domain containing 1	1163	44.2739	4.14131	82.4063	75.8502	77.6917	82.5734
ENSRNOG00000000780	Ppp1r11	protein phosphatase 1, regulatory (inhibitor) subunit 11	1921	72.1162	219.489	59.0638	46.2633	50.6384	44.6868
ENSRNOG00000000781	Rnf39	ring finger protein 39	2371	234.149	207.066	265.964	196.619	203.594	221.491
ENSRNOG00000000785	Trim39	tripartite motif-containing 39	5062	35.1452	66.261	23.3426	18.5591	19.7698	24.2863
ENSRNOG00000000786	Rpp21	ribonuclease P/MRP 21 subunit	1698	67.0954	33.1305	61.1858	44.3805	49.251	52.4584
ENSRNOG00000000795	RT1-N3	RT1 class Ib, locus N3	1810	17.8008	20.7066	20.8668	21.5178	15.2609	23.6387
ENSRNOG00000000796	Ranbp2	RAN binding protein 2	10277	378.382	443.12	290.014	267.359	282.326	287.55
ENSRNOG00000000798	Gnl1	G protein nucleolar 1	5384	268.838	335.446	215.035	217.33	266.718	239.301
ENSRNOG00000000799	Abcf1	ATP binding cassette subfamily F member 1	3659	615.726	853.11	489.133	552.469	580.607	544.013
ENSRNOG00000000802	Tbc1d32	TBC1 domain family, member 32	3906	9.12863	8.28262	5.30513	6.72431	11.4457	8.74306
ENSRNOG00000000804	Mrps18b	mitochondrial ribosomal protein S18B	2219	525.353	973.208	520.256	425.514	490.082	478.602
ENSRNOG00000000808	Hsf2	heat shock transcription factor 2	2545	192.158	405.848	161.63	150.625	168.216	162.88
ENSRNOG00000000809	Atat1	alpha tubulin acetyltransferase 1	5012	36.5145	70.4023	38.1969	34.9664	39.1927	39.5057
ENSRNOG00000000812	RGD1302996	hypothetical protein MGC:15854	2485	28.2988	0	32.1844	38.1941	31.2154	34.6484
ENSRNOG00000000816	Ppp1r18	protein phosphatase 1, regulatory subunit 18	2840	164.315	41.4131	65.7836	119.962	151.915	71.8874
ENSRNOG00000000818	Nrm	nurim (nuclear envelope membrane protein)	1632	4.56432	0	9.54923	24.7455	11.4457	14.248
ENSRNOG00000000823	Gcc2	GRIP and coiled-coil domain containing 2	6588	377.469	397.566	253.939	261.979	283.714	288.197
ENSRNOG00000000824	Dse	dermatan sulfate epimerase	4388	18.2573	20.7066	19.4521	16.9453	7.63044	13.6003
ENSRNOG00000000826	Flot1	flotillin 1	2854	314.481	277.468	188.155	181.287	209.837	218.9
ENSRNOG00000000827	Ier3	immediate early response 3	1282	266.556	252.62	393.994	202.805	169.257	229.586
ENSRNOG00000000831	Gtf2h4	general transcription factor 2H subunit 4	1921	37.4274	24.8479	29.355	25.2834	29.4812	28.1721
ENSRNOG00000000833	Vars2	valyl-tRNA synthetase 2, mitochondrial	4270	5.93361	4.14131	6.36615	6.18637	4.85573	6.15253
ENSRNOG00000000839	Nfkbil1	NFKB inhibitor like 1	2157	59.3361	178.076	40.319	42.4976	48.9042	38.5342
ENSRNOG00000000840	Atp6v1g2	ATPase H+ transporting V1 subunit G2	2014	12.7801	16.5652	8.48821	17.7522	14.5672	14.5718
ENSRNOG00000000841	Ddx39b	DExD-box helicase 39B	4938	117.303	20.7066	108.932	107.858	112.029	118.517
ENSRNOG00000000842	Ddah2	dimethylarginine dimethylaminohydrolase 2	1422	164.315	8.28262	209.376	271.393	303.136	243.51
ENSRNOG00000000847	Csnk2b	casein kinase 2 beta	1773	199.917	194.642	223.523	232.661	224.404	215.662
ENSRNOG00000000848	Gpank1	G patch domain and ankyrin repeats 1	1552	125.519	66.261	136.165	115.389	116.884	118.841
ENSRNOG00000000851	Bag6	BCL2-associated athanogene 6	3874	92.1992	78.6849	114.944	139.866	139.776	147.661
ENSRNOG00000000852	Prrc2a	proline-rich coiled-coil 2A	6945	121.867	66.261	215.742	149.011	164.748	165.471
ENSRNOG00000000857	Msh5	mutS homolog 5	2927	15.0622	12.4239	3.89043	4.8415	2.7747	6.47634
ENSRNOG00000000866	Rbmx	RNA binding motif protein, X-linked	1978	14.1494	16.5652	15.5617	16.4073	17.6887	16.1909
ENSRNOG00000000867	Vars	valyl-tRNA synthetase	4210	197.635	140.805	187.802	176.446	213.999	190.728
ENSRNOG00000000869	Arhgef6	Rac/Cdc42 guanine nucleotide exchange factor 6	2786	3.19502	8.28262	4.2441	4.30356	5.89625	9.06688
ENSRNOG00000000875	Fhl1	four and a half LIM domains 1	2650	3.19502	4.14131	10.6103	19.904	18.7293	22.6672
ENSRNOG00000000879	Slc9a6	solute carrier family 9 member A6	4761	17.3444	28.9892	49.1609	56.7532	42.6611	54.7251
ENSRNOG00000000881	Mmgt1	membrane magnesium transporter 1	4122	47.9253	33.1305	65.0762	83.9194	89.8311	92.6117
ENSRNOG00000000888	Sbds	SBDS ribosome assembly guanine nucleotide exchange factor	1394	23.278	45.5544	26.8793	102.479	38.1522	41.4486
ENSRNOG00000000893	Tmem248	transmembrane protein 248	1883	125.062	277.468	113.53	100.058	110.641	103.621
ENSRNOG00000000895	Rabgef1	RAB guanine nucleotide exchange factor 1	2826	77.1369	16.5652	56.9417	45.7253	49.9447	45.0106
ENSRNOG00000000900	Tpst1	tyrosylprotein sulfotransferase 1	1936	42.4481	8.28262	63.6615	54.8704	56.8814	48.5726
ENSRNOG00000000901	Crcp	CGRP receptor component	1545	20.9959	28.9892	20.5132	37.1182	26.3597	28.4959
ENSRNOG00000000902	Hsph1	heat shock protein family H (Hsp110) member 1	3446	443.195	202.924	465.083	417.176	378.053	408.01
ENSRNOG00000000903	Asl	argininosuccinate lyase	1789	49.2946	28.9892	58.7101	41.9597	49.5978	41.7724
ENSRNOG00000000909	Uspl1	ubiquitin specific peptidase like 1	3701	61.1618	24.8479	54.466	43.3046	61.3903	62.4967
ENSRNOG00000000913	Gusb	glucuronidase, beta	3050	104.979	8.28262	124.847	78.002	90.1779	91.9641
ENSRNOG00000000918	Zbed5	zinc finger, BED-type containing 5	2486	14.6058	28.9892	11.6713	28.2421	20.4634	17.4861
ENSRNOG00000000921	Ubl3	ubiquitin-like 3	2695	80.7884	8.28262	136.519	192.853	93.9931	100.383
ENSRNOG00000000922	Sumf2	sulfatase modifying factor 2	2545	58.8797	149.087	53.7586	33.6216	49.9447	42.0962
ENSRNOG00000000923	Cct6a	chaperonin containing TCP1 subunit 6A	3058	463.278	207.066	444.216	507.282	510.892	462.411
ENSRNOG00000000924	Slc7a1	solute carrier family 7 member 1	6591	315.394	455.544	210.083	181.287	216.427	189.433
ENSRNOG00000000925	Psph	phosphoserine phosphatase	1429	65.7261	33.1305	71.0887	56.4842	56.1878	59.2585
ENSRNOG00000000926	Mrps17	mitochondrial ribosomal protein S17	1408	43.361	66.261	62.2468	59.1739	44.7421	46.6297
ENSRNOG00000000931	Sfswap	splicing factor SWAP homolog	7094	131.452	157.37	116.713	118.348	113.416	128.555
ENSRNOG00000000936	Stx2	syntaxin 2	2616	96.7635	161.511	85.5894	81.7676	105.786	101.679
ENSRNOG00000000937	Slc46a3	solute carrier family 46, member 3	2411	18.7137	0	19.8058	16.6763	17.6887	19.7528
ENSRNOG00000000938	Ran	RAN, member RAS oncogene family	1104	177.095	86.9675	559.161	646.072	498.059	580.28
ENSRNOG00000000940	Flt1	FMS-related tyrosine kinase 1	6968	0.912863	0	0.353675	42.4976	41.2737	37.239
ENSRNOG00000000942	Pan3	PAN3 poly(A) specific ribonuclease subunit	2482	4.56432	8.28262	4.95145	0.806917	2.08103	5.18107
ENSRNOG00000000954	Polr1d	RNA polymerase I subunit D	950	11.4108	8.28262	17.3301	50.8358	12.1393	13.6003
ENSRNOG00000000955	Lnx2	ligand of numb-protein X 2	4496	6.84647	4.14131	14.8544	18.0212	13.8735	13.6003
ENSRNOG00000000957	Rpl21	ribosomal protein L21	483	386.141	53.837	522.378	566.456	438.056	470.83
ENSRNOG00000000961	Glt1d1	glycosyltransferase 1 domain containing 1	3022	55.6847	37.2718	38.5506	39.27	33.9901	32.7055
ENSRNOG00000000962	Slc15a4	solute carrier family 15 member 4	2730	96.7635	82.8262	116.713	97.368	127.636	135.032
ENSRNOG00000000964	AABR07036087.1		777	22.8216	37.2718	11.6713	6.99328	9.71147	10.3621
ENSRNOG00000000967	Aacs	acetoacetyl-CoA synthetase	3191	73.4855	70.4023	57.2954	71.5467	67.9803	55.0489
ENSRNOG00000000968	Rnf6	ring finger protein 6	3326	51.1203	70.4023	24.7573	50.8358	30.8686	44.3629
ENSRNOG00000000974	Zfp358	zinc finger protein 358	2031	182.116	405.848	125.908	99.2508	133.186	126.613
ENSRNOG00000000975	Mcoln1	mucolipin 1	2070	31.0373	82.8262	26.172	38.1941	44.0484	46.6297
ENSRNOG00000000979	Bri3bp	Bri3 binding protein	1124	10.4979	28.9892	16.9764	13.4486	17.6887	14.5718
ENSRNOG00000000983	Zfp394	zinc finger protein 394	2461	14.1494	4.14131	16.6227	19.904	19.7698	20.4005
ENSRNOG00000000985	Cpsf4	cleavage and polyadenylation specific factor 4	1717	20.083	8.28262	21.9279	19.366	16.6482	17.4861
ENSRNOG00000000986	Camsap3	calmodulin regulated spectrin-associated protein family, member 3	4394	61.6183	8.28262	59.0638	49.222	67.9803	55.3727
ENSRNOG00000000987	Ptcd1	pentatricopeptide repeat domain 1	3090	23.7344	12.4239	20.1595	20.9799	18.7293	16.1909
ENSRNOG00000000988	Xab2	XPA binding protein 2	2792	29.6681	33.1305	37.1359	53.5255	36.0712	48.5726
ENSRNOG00000000989	Bud31	BUD31 homolog	1124	104.066	24.8479	115.652	119.962	130.064	119.165
ENSRNOG00000000990	Pdap1	PDGFA associated protein 1	1505	1320	2054.09	1151.21	1039.58	1136.24	1098.39
ENSRNOG00000000991	Arpc1b	actin related protein 2/3 complex, subunit 1B	1516	790.54	1503.3	632.371	472.585	576.445	509.364
ENSRNOG00000000994	Stxbp2	syntaxin binding protein 2	2118	40.6224	37.2718	50.2219	36.5803	44.0484	53.106
ENSRNOG00000000996	Arpc1a	actin related protein 2/3 complex, subunit 1A	1494	151.079	169.794	226.706	299.097	259.088	230.234
ENSRNOG00000000999	Smurf1	SMAD specific E3 ubiquitin protein ligase 1	5189	13.2365	16.5652	12.7323	15.8694	11.7925	18.1338
ENSRNOG00000001003	Trappc5	trafficking protein particle complex 5	1202	202.656	153.228	156.678	132.334	133.186	122.403
ENSRNOG00000001004	Ncor2	nuclear receptor co-repressor 2	8739	78.5062	20.7066	50.2219	51.9117	53.0662	56.668
ENSRNOG00000001009	Bri3	brain protein I3	1555	204.481	28.9892	345.187	280.269	297.934	343.57
ENSRNOG00000001010	Tecpr1	tectonin beta-propeller repeat containing 1	5069	14.1494	0	11.3176	14.7935	17.3419	12.3051
ENSRNOG00000001030	Tsc22d1	TSC22 domain family, member 1	4910	10.4979	37.2718	13.086	34.9664	8.67095	12.3051
ENSRNOG00000001032	Ccz1b	CCZ1 homolog B, vacuolar protein trafficking and biogenesis associated	3943	121.867	53.837	125.201	128.3	122.087	138.918
ENSRNOG00000001033	Nufip1	NUFIP1, FMR1 interacting protein 1	1914	84.8963	41.4131	80.6379	84.4574	89.4842	73.5065
ENSRNOG00000001034	Evi5l	ecotropic viral integration site 5-like	3981	25.5602	53.837	13.086	25.0144	32.9496	26.2292
ENSRNOG00000001035	Gtf2h3	general transcription factor IIH subunit 3	2107	26.473	8.28262	43.5021	34.9664	46.4763	37.5628
ENSRNOG00000001037	Gpalpp1	GPALPP motifs containing 1	1490	42.9046	41.4131	33.9528	36.0423	30.5217	39.5057
ENSRNOG00000001039	Eif2b1	eukaryotic translation initiation factor 2B subunit 1 alpha	2554	46.556	16.5652	39.9653	44.3805	51.332	48.8964
ENSRNOG00000001040	Pms2	PMS1 homolog 2, mismatch repair system component	2926	2.28216	0	5.30513	13.9866	6.93676	11.9812
ENSRNOG00000001043	Ddx55	DEAD-box helicase 55	2343	59.3361	41.4131	67.9056	75.0433	69.3676	61.2014
ENSRNOG00000001044	Aimp2	aminoacyl tRNA synthetase complex-interacting multifunctional protein 2	1145	79.4191	161.511	77.1012	81.2297	81.8538	82.8972
ENSRNOG00000001049	Tpt1	tumor protein, translationally-controlled 1	793	306.722	364.435	884.895	1042.27	615.638	740.57
ENSRNOG00000001050	Eif2ak1	eukaryotic translation initiation factor 2 alpha kinase 1	3006	68.4647	86.9675	63.6615	73.4295	66.9397	71.8874
ENSRNOG00000001052	Slc25a30	solute carrier family 25, member 30	1807	0.456432	0	4.59778	11.2968	2.42787	4.53344
ENSRNOG00000001053	Tmed2	transmembrane p24 trafficking protein 2	1958	151.079	78.6849	178.606	256.331	183.477	159.642
ENSRNOG00000001055	Rilpl1	Rab interacting lysosomal protein-like 1	2533	67.0954	82.8262	76.0402	72.3536	78.3854	81.6019
ENSRNOG00000001056	Snapc2	small nuclear RNA activating complex, polypeptide 2	1705	43.8174	91.1088	32.5381	28.2421	24.9723	29.7912
ENSRNOG00000001057	Ctxn1	cortexin 1	1208	15.0622	78.6849	23.3426	20.4419	32.2559	21.0481
ENSRNOG00000001058	Timm44	translocase of inner mitochondrial membrane 44	1783	82.1577	207.066	50.9292	49.4909	44.7421	47.9249
ENSRNOG00000001059	Usp42	ubiquitin specific peptidase 42	5049	118.216	82.8262	113.883	134.486	136.307	150.575
ENSRNOG00000001060	Snrnp35	small nuclear ribonucleoprotein U11/U12 subunit 35	1107	22.3651	24.8479	33.2455	26.3593	25.3192	28.4959
ENSRNOG00000001061	Rilpl2	Rab interacting lysosomal protein-like 2	1289	12.3237	0	44.2094	47.3392	31.2154	41.4486
ENSRNOG00000001062	Kmt5a	lysine methyltransferase 5A	969	30.5809	12.4239	44.5631	50.8358	39.5395	48.2488
ENSRNOG00000001064	Sbno1	strawberry notch homolog 1	5716	335.477	339.587	323.259	251.489	291.344	301.15
ENSRNOG00000001065	Cyth3	cytohesin 3	3921	181.66	240.196	142.531	90.6437	94.3399	95.2022
ENSRNOG00000001068	Rac1	ras-related C3 botulinum toxin substrate 1	3235	215.892	128.381	261.366	306.629	243.827	227.32
ENSRNOG00000001069	Elavl1	ELAV like RNA binding protein 1	2439	30.5809	53.837	48.8072	61.3257	55.8409	58.2871
ENSRNOG00000001070	Cdk2ap1	cyclin-dependent kinase 2 associated protein 1	1226	417.178	62.1197	522.732	433.853	486.267	452.049
ENSRNOG00000001072	Cers4	ceramide synthase 4	3349	107.718	41.4131	121.311	191.777	179.315	181.014
ENSRNOG00000001074	Mphosph9	M-phase phosphoprotein 9	6853	34.6888	28.9892	25.8183	21.2488	31.2154	32.0579
ENSRNOG00000001079	Daglb	diacylglycerol lipase, beta	2953	30.1245	8.28262	45.6241	34.1595	42.3142	37.8866
ENSRNOG00000001080	Arl6ip4	ADP-ribosylation factor like GTPase 6 interacting protein 4	1187	115.021	173.935	102.212	71.0087	82.2006	76.4208
ENSRNOG00000001081	Ogfod2	2-oxoglutarate and iron-dependent oxygenase domain containing 2	1645	15.0622	28.9892	14.147	10.4899	7.63044	11.6574
ENSRNOG00000001082	Abcb9	ATP binding cassette subfamily B member 9	5434	58.8797	99.3915	35.7212	34.1595	40.9269	38.5342
ENSRNOG00000001083	Kdelr2	KDEL endoplasmic reticulum protein retention receptor 2	1791	5.02075	12.4239	2.12205	19.366	4.50889	4.85726
ENSRNOG00000001086	Vps37b	VPS37B, ESCRT-I subunit	2520	20.083	12.4239	38.9043	23.9385	24.6255	22.3434
ENSRNOG00000001088	Rfc3	replication factor C subunit 3	1298	193.983	57.9783	198.765	206.571	247.642	227.32
ENSRNOG00000001090	Stard13	StAR-related lipid transfer domain containing 13	5621	3.65145	12.4239	4.95145	7.53123	3.12154	5.82871
ENSRNOG00000001091	Hip1r	huntingtin interacting protein 1 related	4340	50.6639	132.522	36.4285	31.4698	34.6838	30.4388
ENSRNOG00000001098	Pds5b	PDS5 cohesin associated factor B	8870	179.834	314.74	152.788	141.748	180.356	168.061
ENSRNOG00000001099	Rbak	RB-associated KRAB zinc finger	3536	0.456432	0	6.71983	20.4419	13.1798	11.9812
ENSRNOG00000001101	Rnf216	ring finger protein 216	5543	162.946	223.631	147.836	122.651	129.024	116.898
ENSRNOG00000001104	Foxk1	forkhead box K1	5576	4.10788	8.28262	3.18308	5.11048	3.81522	2.91435
ENSRNOG00000001106	Denr	density regulated reinitiation and release factor	582	55.2282	45.5544	117.066	171.604	123.821	141.832
ENSRNOG00000001108	N4bp2l2	NEDD4 binding protein 2-like 2	1983	151.079	53.837	175.069	167.839	153.302	158.67
ENSRNOG00000001111	Brca2	BRCA2, DNA repair associated	10344	65.7261	74.5436	42.7947	39.27	55.8409	51.8107
ENSRNOG00000001114	Wipi2	WD repeat domain, phosphoinositide interacting 2	1868	19.1701	95.2501	19.0985	15.6004	13.1798	18.1338
ENSRNOG00000001115	Slc29a4	solute carrier family 29 member 4	2401	307.178	596.349	160.569	235.351	250.764	206.272
ENSRNOG00000001120	Med13l	mediator complex subunit 13-like	9329	327.261	103.533	340.236	273.007	298.281	274.921
ENSRNOG00000001126	Fbxw8	F-box and WD repeat domain containing 8	5274	54.3154	128.381	42.7947	37.9251	47.5168	39.5057
ENSRNOG00000001128	Tesc	tescalcin	645	10.9544	0	33.9528	13.1797	11.7925	11.3336
ENSRNOG00000001134	Rfc5	replication factor C subunit 5	2092	71.2033	207.066	89.8335	112.162	92.2589	114.307
ENSRNOG00000001135	Wsb2	WD repeat and SOCS box-containing 2	1514	7.75934	16.5652	6.36615	4.03459	5.54941	5.50489
ENSRNOG00000001136	Pebp1	phosphatidylethanolamine binding protein 1	1096	1055.27	530.088	994.181	900.789	941.318	905.717
ENSRNOG00000001138	Taok3	TAO kinase 3	2904	73.9419	82.8262	60.1248	69.1259	72.1423	73.1827
ENSRNOG00000001139	Suds3	SDS3 homolog, SIN3A corepressor complex component	2169	186.224	207.066	136.872	120.5	155.037	136.327
ENSRNOG00000001141	Srrm4	serine/arginine repetitive matrix 4	1806	87.6349	82.8262	52.6976	42.2287	54.8004	51.8107
ENSRNOG00000001142	Prkab1	protein kinase AMP-activated non-catalytic subunit beta 1	2055	34.2324	4.14131	35.3675	37.9251	30.8686	37.8866
ENSRNOG00000001143	Cit	citron rho-interacting serine/threonine kinase	7578	17.8008	16.5652	11.3176	7.8002	13.1798	15.867
ENSRNOG00000001148	Rplp0	ribosomal protein lateral stalk subunit P0	1093	283.9	16.5652	606.199	468.012	373.891	441.363
ENSRNOG00000001149	Pxn	paxillin	3728	81.7013	45.5544	79.5769	69.6639	72.4892	76.7447
ENSRNOG00000001151	Sirt4	sirtuin 4	1694	5.47718	0	5.30513	4.30356	3.46838	4.53344
ENSRNOG00000001153	Pla2g1b	phospholipase A2 group IB	568	34.6888	28.9892	36.0749	9.95198	12.4862	11.9812
ENSRNOG00000001156	Msi1	musashi RNA-binding protein 1	2894	38.3403	66.261	59.0638	81.7676	60.3498	48.5726
ENSRNOG00000001158	Abcg1	ATP binding cassette subfamily G member 1	3891	30.5809	16.5652	44.9168	44.3805	26.0129	31.0864
ENSRNOG00000001161	Gatc	glutamyl-tRNA amidotransferase subunit C	1953	86.2656	149.087	92.6629	103.554	120.353	113.984
ENSRNOG00000001163	Srsf9	serine and arginine rich splicing factor 9	1096	52.9461	37.2718	109.639	92.7955	109.601	103.945
ENSRNOG00000001169	Slc37a1	solute carrier family 37 member 1	2931	6.84647	12.4239	27.233	37.6561	31.5623	27.8483
ENSRNOG00000001170	Cox6a1	cytochrome c oxidase subunit 6A1	549	674.606	546.653	741.303	660.865	715.18	685.197
ENSRNOG00000001171	Coq5	coenzyme Q5, methyltransferase	1559	16.4315	8.28262	13.086	18.5591	19.0761	18.7814
ENSRNOG00000001172	Rnf10	ring finger protein 10	4100	201.286	256.761	268.793	233.737	240.012	250.311
ENSRNOG00000001173	Cabp1	calcium binding protein 1	1594	66.639	49.6957	54.1123	26.0903	28.0939	20.4005
ENSRNOG00000001174	Pde9a	phosphodiesterase 9A	2262	19.6266	49.6957	11.3176	2.15178	1.73419	1.61909
ENSRNOG00000001177	Acads	acyl-CoA dehydrogenase, C-2 to C-3 short chain	1767	179.378	389.283	117.066	75.5813	95.3805	89.3735
ENSRNOG00000001178	Sppl3	signal peptide peptidase like 3	2709	131.452	111.815	131.567	105.975	99.5425	112.688
ENSRNOG00000001181	Wdr4	WD repeat domain 4	3609	15.5187	8.28262	27.233	19.635	20.8103	18.1338
ENSRNOG00000001182	Ndufv3	NADH:ubiquinone oxidoreductase subunit V3	1562	76.2241	157.37	88.7725	79.0779	77.3449	81.9257
ENSRNOG00000001184	Pknox1	PBX/knotted 1 homeobox 1	4269	36.0581	95.2501	30.7697	37.3872	33.9901	31.4103
ENSRNOG00000001185	RGD1311899	similar to RIKEN cDNA 2210016L21 gene	1414	343.693	1590.26	271.269	292.104	324.294	338.389
ENSRNOG00000001189	Sik1	salt-inducible kinase 1	4984	8.6722	24.8479	15.208	60.7878	5.54941	9.06688
ENSRNOG00000001190	Git2	GIT ArfGAP 2	3123	29.2116	33.1305	45.2704	73.1605	61.3903	54.7251
ENSRNOG00000001191	Tchp	trichoplein, keratin filament binding	2784	68.9212	107.674	79.5769	83.9194	86.7095	86.4592
ENSRNOG00000001192	Gltp	glycolipid transfer protein	1649	31.0373	12.4239	32.8918	75.8502	53.4131	45.6582
ENSRNOG00000001194	Rrp1b	ribosomal RNA processing 1B	4403	154.274	285.75	144.299	111.355	109.601	124.346
ENSRNOG00000001195	Trpv4	transient receptor potential cation channel, subfamily V, member 4	3211	72.5726	128.381	54.8197	2.42075	3.12154	4.20962
ENSRNOG00000001199	Pop5	POP5 homolog, ribonuclease P/MRP subunit	1439	31.4938	74.5436	39.6116	25.5524	24.2787	25.9054
ENSRNOG00000001201	Cstb	cystatin B	640	10.9544	12.4239	61.1858	231.854	63.8182	85.8115
ENSRNOG00000001203	Rrp1	ribosomal RNA processing 1	1829	66.639	78.6849	66.1373	82.8435	76.6512	72.2112
ENSRNOG00000001204	Ankrd13a	ankyrin repeat domain 13a	3639	184.855	430.696	150.312	147.397	156.424	163.204
ENSRNOG00000001205	Agpat3	1-acylglycerol-3-phosphate O-acyltransferase 3	6003	87.6349	74.5436	70.0277	87.1471	93.6463	90.0212
ENSRNOG00000001210	Pwp2	PWP2 periodic tryptophan protein homolog (yeast)	3904	27.3859	41.4131	26.8793	39.27	30.5217	31.4103
ENSRNOG00000001211	RGD1303003	homolog of zebrafish ES1	1276	85.8091	136.663	62.9542	99.7888	101.624	87.4306
ENSRNOG00000001214	Pfkl	phosphofructokinase, liver type	2753	53.8589	265.044	65.4299	64.5534	62.4308	67.0301
ENSRNOG00000001215	RGD1309594	similar to RIKEN cDNA 1810043G02; DNA segment, Chr 10, Johns Hopkins University 13, expressed	1786	18.7137	45.5544	24.4036	21.5178	23.9318	15.2194
ENSRNOG00000001222	Ube2g2	ubiquitin-conjugating enzyme E2G 2	1918	82.6141	178.076	67.9056	109.741	74.2233	61.5253
ENSRNOG00000001223	Pttg1ip	pituitary tumor-transforming 1 interacting protein	2571	355.104	227.772	245.097	254.179	251.804	220.843
ENSRNOG00000001225	Fam207a	family with sequence similarity 207, member A	1738	28.7552	37.2718	28.6477	32.2767	28.0939	20.7243
ENSRNOG00000001227	Adarb1	adenosine deaminase, RNA-specific, B1	6680	69.834	82.8262	59.0638	40.8838	53.4131	46.3059
ENSRNOG00000001228	Pofut2	protein O-fucosyltransferase 2	2259	43.361	0	54.8197	46.8012	52.3725	48.8964
ENSRNOG00000001229	Col18a1	collagen type XVIII alpha 1 chain	5007	174.357	45.5544	136.165	27.9731	38.499	39.5057
ENSRNOG00000001232	Slc19a1	solute carrier family 19 member 1	2487	19.6266	4.14131	24.4036	28.5111	29.8281	29.1435
ENSRNOG00000001235	Gna12	G protein subunit alpha 12	3494	10.4979	24.8479	22.9889	50.0289	29.1344	28.8197
ENSRNOG00000001236	Brat1	BRCA1-associated ATM activator 1	3532	2.73859	4.14131	6.71983	10.4899	3.81522	7.44779
ENSRNOG00000001237	Cabin1	calcineurin binding protein 1	7932	44.7303	28.9892	36.4285	33.8905	38.499	35.6199
ENSRNOG00000001238	Rsrc2	arginine and serine rich coiled-coil 2	2117	309.461	389.283	259.244	281.345	257.007	235.739
ENSRNOG00000001239	Ddt	D-dopachrome tautomerase	1158	176.639	161.511	161.63	177.791	200.819	177.776
ENSRNOG00000001241	Iqce	IQ motif containing E	2409	12.7801	57.9783	7.78085	5.91739	6.24308	6.47634
ENSRNOG00000001243	Zcchc8	zinc finger CCHC-type containing 8	3575	29.2116	66.261	30.0624	41.1528	29.8281	36.9152
ENSRNOG00000001245	Pcbp3	poly(rC) binding protein 3	2052	614.813	998.056	491.609	337.022	425.223	462.087
ENSRNOG00000001247	Clip1	CAP-GLY domain containing linker protein 1	6538	437.261	766.142	347.309	315.774	350.306	369.152
ENSRNOG00000001252	Chst12	carbohydrate sulfotransferase 12	1614	3.19502	12.4239	3.53675	6.18637	2.7747	4.85726
ENSRNOG00000001253	Eif3b	eukaryotic translation initiation factor 3, subunit B	2919	69.3776	86.9675	72.8571	89.5678	81.1601	67.6778
ENSRNOG00000001254	Col6a2	collagen type VI alpha 2 chain	3695	4.56432	0	8.48821	4.30356	3.46838	1.9429
ENSRNOG00000001256	Atxn2	ataxin 2	3654	83.527	140.805	85.9431	59.4429	74.5702	70.2683
ENSRNOG00000001258	Snx8	sorting nexin 8	2617	90.8299	62.1197	80.2843	72.8915	73.1828	79.9828
ENSRNOG00000001259	Cux2	cut-like homeobox 2	5092	8.21577	0	14.5007	18.2901	10.4051	11.6574
ENSRNOG00000001260	Nudt1	nudix hydrolase 1	862	13.6929	8.28262	16.9764	13.7176	17.6887	16.5147
ENSRNOG00000001261	Ftcd	formimidoyltransferase cyclodeaminase	1866	37.4274	20.7066	28.6477	1.07589	1.38735	1.9429
ENSRNOG00000001265	Mad1l1	MAD1 mitotic arrest deficient like 1	2612	17.8008	16.5652	13.7933	13.9866	19.7698	14.5718
ENSRNOG00000001269	Ppp1cc	protein phosphatase 1 catalytic subunit gamma	2433	282.988	409.99	317.6	317.119	292.731	301.15
ENSRNOG00000001271	Card6	caspase recruitment domain family, member 6	6619	48.8382	28.9892	47.0388	63.7465	63.1245	73.8303
ENSRNOG00000001272	Mcm3ap	minichromosome maintenance complex component 3 associated protein	6459	40.6224	78.6849	29.0014	25.0144	29.1344	27.5245
ENSRNOG00000001273	Psmg3	proteasome assembly chaperone 3	793	96.3071	12.4239	179.313	152.507	167.523	164.175
ENSRNOG00000001274	Vps29	VPS29 retromer complex component	1441	99.9585	49.6957	128.384	142.824	133.533	148.308
ENSRNOG00000001275	Tmem184a	transmembrane protein 184A	2079	19.1701	0	23.3426	14.2555	11.0988	11.9812
ENSRNOG00000001276	Pcnt	pericentrin	9447	40.6224	78.6849	61.5395	66.4362	82.2006	86.1354
ENSRNOG00000001277	Mafk	MAF bZIP transcription factor K	2645	47.9253	53.837	65.7836	56.4842	52.3725	46.9535
ENSRNOG00000001278	Gpn3	GPN-loop GTPase 3	1596	16.888	0	28.6477	93.0645	29.8281	25.5816
ENSRNOG00000001283	Anapc7	anaphase promoting complex subunit 7	2458	81.2448	91.1088	74.2718	59.4429	63.1245	60.23
ENSRNOG00000001285	Atp2a2	ATPase sarcoplasmic/endoplasmic reticulum Ca2+ transporting 2	6620	226.846	219.489	225.998	257.407	258.741	235.739
ENSRNOG00000001288	Gpr146	G protein-coupled receptor 146	1815	9.58506	4.14131	14.147	20.9799	24.6255	28.4959
ENSRNOG00000001289	LOC498154	hypothetical protein LOC498154	1442	55.2282	103.533	64.0152	106.244	100.583	94.8784
ENSRNOG00000001293	Get4	golgi to ER traffic protein 4	2091	64.3569	149.087	64.7226	118.348	99.8894	78.0399
ENSRNOG00000001294	Ift81	intraflagellar transport 81	2028	14.6058	12.4239	10.2566	10.4899	14.5672	13.2765
ENSRNOG00000001297	Prmt2	protein arginine methyltransferase 2	1974	63.444	20.7066	67.9056	46.8012	62.084	51.4869
ENSRNOG00000001299	Sun1	Sad1 and UNC84 domain containing 1	4127	102.241	103.533	84.1747	118.079	83.2411	87.7544
ENSRNOG00000001300	P2rx4	purinergic receptor P2X 4	1970	16.4315	8.28262	31.1234	31.2008	14.5672	16.1909
ENSRNOG00000001302	Adora2a	adenosine A2a receptor	2485	33.3195	45.5544	43.5021	68.588	58.6156	55.3727
ENSRNOG00000001303	Specc1l	sperm antigen with calponin homology and coiled-coil domains 1-like	5932	55.2282	95.2501	43.8557	46.2633	41.9674	48.2488
ENSRNOG00000001304	Bcr	BCR, RhoGEF and GTPase activating protein	3856	38.3403	8.28262	25.8183	21.2488	23.9318	20.0767
ENSRNOG00000001312	Pdgfa	platelet derived growth factor subunit A	1891	26.0166	12.4239	55.1733	74.2364	39.5395	45.6582
ENSRNOG00000001313	Gnaz	G protein subunit alpha z	2462	3.65145	8.28262	1.4147	6.72431	1.38735	2.26672
ENSRNOG00000001314	Fam20c	FAM20C, golgi associated secretory pathway kinase	2967	151.079	757.86	131.567	66.7052	98.8488	76.097
ENSRNOG00000001316	Anapc5	anaphase-promoting complex subunit 5	2433	558.216	1437.03	419.812	405.073	458.173	395.705
ENSRNOG00000001317	Zfp68	zinc finger protein 68	4648	39.7095	20.7066	43.8557	47.0702	46.1295	45.6582
ENSRNOG00000001323	Zfp157	zinc finger protein 157	3225	35.1452	20.7066	32.5381	22.8627	30.5217	28.4959
ENSRNOG00000001325	Il3ra	interleukin 3 receptor subunit alpha	1403	34.6888	86.9675	21.5742	12.9107	14.914	19.7528
ENSRNOG00000001331	Rnf34	ring finger protein 34	1960	79.4191	207.066	121.664	94.9473	72.4892	80.6305
ENSRNOG00000001335	Zkscan1	zinc finger with KRAB and SCAN domains 1	3137	8.21577	4.14131	6.01248	3.49664	7.2836	4.85726
ENSRNOG00000001336	Orai1	ORAI calcium release-activated calcium modulator 1	1122	16.888	24.8479	27.233	55.4083	27.747	28.4959
ENSRNOG00000001339	Psmd9	proteasome 26S subunit, non-ATPase 9	1343	126.432	472.109	88.4188	79.0779	69.3676	83.8686
ENSRNOG00000001344	Aldh2	aldehyde dehydrogenase 2 family (mitochondrial)	1876	140.581	45.5544	112.469	102.479	118.965	106.536
ENSRNOG00000001345	Mapkapk5	mitogen-activated protein kinase-activated protein kinase 5	1764	1.36929	12.4239	31.8308	75.3123	29.4812	33.3532
ENSRNOG00000001346	Cops6	COP9 signalosome subunit 6	1173	150.166	198.783	175.069	139.866	144.285	155.432
ENSRNOG00000001347	Adam1a	ADAM metallopeptidase domain 1A	2955	2.73859	0	3.89043	3.76561	3.46838	3.88581
ENSRNOG00000001348	Erp29	endoplasmic reticulum protein 29	1230	164.772	376.859	205.132	176.446	212.959	182.957
ENSRNOG00000001349	Mcm7	minichromosome maintenance complex component 7	2484	123.237	99.3915	121.311	128.3	160.933	137.946
ENSRNOG00000001350	Naa25	N(alpha)-acetyltransferase 25, NatB auxiliary subunit	3257	182.573	111.815	151.373	124.803	151.221	127.908
ENSRNOG00000001351	Trafd1	TRAF type zinc finger domain containing 1	2579	31.4938	12.4239	43.5021	64.5534	57.922	61.5253
ENSRNOG00000001352	Hectd4	HECT domain E3 ubiquitin protein ligase 4	12776	23.278	20.7066	12.3786	6.99328	11.0988	14.8956
ENSRNOG00000001355	Taf6	TATA-box binding protein associated factor 6	2093	21.9087	4.14131	24.0499	17.4832	24.9723	23.3148
ENSRNOG00000001357	Mblac1	metallo-beta-lactamase domain containing 1	1262	67.0954	107.674	44.2094	43.8425	53.0662	54.7251
ENSRNOG00000001367	Gpc2	glypican 2	2611	15.5187	4.14131	11.3176	12.9107	15.6077	14.248
ENSRNOG00000001374	Rasal1	RAS protein activator like 1 (GAP1 like)	3238	17.3444	95.2501	7.0735	0.537945	0.693676	0.323817
ENSRNOG00000001376	Mettl7a	methyltransferase like 7A	1777	5.93361	0	59.4174	151.431	55.8409	91.3164
ENSRNOG00000001377	Ddx54	DEAD-box helicase 54	3252	107.261	140.805	90.8945	79.3469	84.9753	88.7259
ENSRNOG00000001383	Slc8b1	solute carrier family 8 member B1	2665	11.4108	8.28262	4.59778	4.30356	7.2836	6.15253
ENSRNOG00000001385	Plbd2	phospholipase B domain containing 2	2190	70.2905	20.7066	79.2232	70.4708	78.3854	61.5253
ENSRNOG00000001396	Mospd3	motile sperm domain containing 3	1003	50.6639	0	66.8446	66.7052	72.1423	75.4494
ENSRNOG00000001397	Rbm19	RNA binding motif protein 19	4295	31.0373	70.4023	25.4646	23.4006	32.9496	28.8197
ENSRNOG00000001402	Lrch4	leucine rich repeats and calponin homology domain containing 4	3059	52.0332	28.9892	50.2219	45.1874	50.9852	44.3629
ENSRNOG00000001404	Agfg2	ArfGAP with FG repeats 2	2907	54.3154	41.4131	67.552	67.7811	65.8992	69.6207
ENSRNOG00000001408	Actl6b	actin-like 6B	1914	74.8548	62.1197	54.1123	40.8838	35.0306	40.1533
ENSRNOG00000001409	Gnb2	G protein subunit beta 2	1624	2.28216	0	9.19556	35.2354	14.2204	15.867
ENSRNOG00000001410	Gigyf1	GRB10 interacting GYF protein 1	3939	3.19502	4.14131	25.4646	47.3392	22.5445	26.8768
ENSRNOG00000001414	Serpine1	serpin family E member 1	3063	69.3776	78.6849	140.763	24.2075	12.1393	34.3246
ENSRNOG00000001415	Ap1s1	adaptor-related protein complex 1, sigma 1 subunit	1344	208.589	45.5544	170.118	128.569	159.892	148.632
ENSRNOG00000001416	Vgf	VGF nerve growth factor inducible	2638	701.992	236.055	1272.88	235.62	263.597	445.249
ENSRNOG00000001417	Plod3	procollagen-lysine, 2-oxoglutarate 5-dioxygenase 3	2750	144.232	153.228	109.993	65.8983	78.3854	66.7063
ENSRNOG00000001418	Znhit1	zinc finger, HIT-type containing 1	1233	76.6805	153.228	66.4909	60.2498	81.5069	65.4111
ENSRNOG00000001420	Fis1	fission, mitochondrial 1	1237	99.9585	588.066	85.2357	69.6639	82.5475	76.4208
ENSRNOG00000001425	Sh2b2	SH2B adaptor protein 2	2806	30.1245	12.4239	27.9403	15.3314	16.9951	18.7814
ENSRNOG00000001426	Prkrip1	Prkr interacting protein 1 (IL11 inducible)	4077	53.8589	24.8479	49.8682	40.6148	34.6838	41.7724
ENSRNOG00000001427	Orai2	ORAI calcium release-activated calcium modulator 2	4210	28.2988	20.7066	34.6602	48.1461	35.7243	38.8581
ENSRNOG00000001428	Alkbh4	alkB homolog 4, lysine demethylase	1905	11.8672	4.14131	16.2691	10.7589	11.4457	9.06688
ENSRNOG00000001429	Lrwd1	leucine-rich repeats and WD repeat domain containing 1	2219	67.0954	4.14131	51.6366	42.4976	54.4536	50.1917
ENSRNOG00000001430	Polr2j	RNA polymerase II subunit J	728	47.4689	37.2718	73.2108	54.8704	62.084	60.23
ENSRNOG00000001431	Rasa4	RAS p21 protein activator 4	2802	22.3651	41.4131	10.6103	10.4899	12.833	10.0383
ENSRNOG00000001436	Ywhag	tyrosine 3-monooxygenase/tryptophan 5-monooxygenase activation protein, gamma	3465	350.996	389.283	360.395	298.29	278.858	243.834
ENSRNOG00000001439	Srrm3	serine/arginine repetitive matrix 3	3549	104.523	99.3915	72.1497	68.588	68.3271	61.2014
ENSRNOG00000001440	Mdh2	malate dehydrogenase 2	1319	523.071	165.652	458.717	401.576	467.538	455.611
ENSRNOG00000001441	Tmem120a	transmembrane protein 120A	1555	34.2324	78.6849	45.9778	68.588	48.5573	55.0489
ENSRNOG00000001442	Por	cytochrome p450 oxidoreductase	2438	346.432	496.957	319.015	274.083	335.392	311.836
ENSRNOG00000001448	Hip1	huntingtin interacting protein 1	7376	137.386	144.946	143.592	145.514	173.766	158.023
ENSRNOG00000001449	Pom121	POM121 transmembrane nucleoporin	5506	174.357	306.457	147.836	162.459	156.424	143.451
ENSRNOG00000001450	Nsun5	NOP2/Sun RNA methyltransferase family member 5	1572	19.1701	12.4239	15.9154	8.60712	11.7925	12.3051
ENSRNOG00000001452	Fzd9	frizzled class receptor 9	2315	16.4315	37.2718	10.2566	3.76561	2.7747	2.91435
ENSRNOG00000001453	Baz1b	bromodomain adjacent to zinc finger domain, 1B	6833	453.693	882.099	363.224	342.402	431.813	385.99
ENSRNOG00000001454	Eif4h	eukaryotic translation initiation factor 4H	2685	118.672	28.9892	177.191	202.536	173.766	165.794
ENSRNOG00000001455	Kif13a	kinesin family member 13A	6733	143.32	62.1197	194.168	145.245	184.171	173.89
ENSRNOG00000001456	Nup153	nucleoporin 153	6206	50.2075	78.6849	88.0651	86.3402	80.8133	76.7447
ENSRNOG00000001457	Rfc2	replication factor C subunit 2	1526	153.361	310.598	122.018	82.3056	111.682	113.66
ENSRNOG00000001470	Limk1	LIM domain kinase 1	3316	298.963	265.044	186.033	101.134	146.712	125.641
ENSRNOG00000001478	Gtf2ird1	GTF2I repeat domain containing 1	3928	80.332	12.4239	90.8945	82.8435	85.669	91.3164
ENSRNOG00000001479	Gtf2i	general transcription factor II I	6271	226.846	277.468	266.317	247.993	267.759	265.53
ENSRNOG00000001483	Rcc1l	RCC1 like	2524	18.7137	8.28262	27.233	23.9385	26.0129	27.2006
ENSRNOG00000001488	Psmb1	proteasome subunit beta 1	1068	549.544	178.076	622.468	546.552	601.417	617.195
ENSRNOG00000001489	Tbp	TATA box binding protein	1867	28.2988	70.4023	30.4161	24.7455	20.4634	21.0481
ENSRNOG00000001490	Pdcd2	programmed cell death 2	1134	27.8423	16.5652	32.5381	29.8559	29.4812	27.2006
ENSRNOG00000001493	Kptn	kaptin (actin binding protein)	1903	37.4274	120.098	27.5867	26.0903	29.1344	34.0008
ENSRNOG00000001494	Napa	NSF attachment protein alpha	1537	60.7054	99.3915	65.7836	62.9396	50.9852	64.4396
ENSRNOG00000001500	Rab4b	RAB4B, member RAS oncogene family	1119	27.8423	16.5652	36.7822	27.9731	25.3192	22.0196
ENSRNOG00000001501	Snrpa	small nuclear ribonucleoprotein polypeptide A	1145	25.1037	12.4239	25.1109	17.4832	26.3597	25.2577
ENSRNOG00000001506	Tmem35	transmembrane protein 35	1944	61.6183	20.7066	79.2232	95.2163	112.376	97.7928
ENSRNOG00000001514	Cdca7	cell division cycle associated 7	2330	5.93361	12.4239	24.4036	22.8627	11.4457	16.1909
ENSRNOG00000001515	Map3k20	mitogen-activated protein kinase kinase kinase 20	1592	7.30291	24.8479	3.53675	3.22767	4.50889	3.23817
ENSRNOG00000001517	Pdk1	pyruvate dehydrogenase kinase 1	1579	3.65145	4.14131	8.84188	9.68301	6.58992	4.20962
ENSRNOG00000001524	Hat1	histone acetyltransferase 1	1638	5.47718	16.5652	20.5132	62.9396	50.6384	55.0489
ENSRNOG00000001528	Gap43	growth associated protein 43	1481	507.552	1519.86	347.663	246.379	370.77	356.523
ENSRNOG00000001531	Chac2	ChaC cation transport regulator 2	1206	5.93361	28.9892	6.36615	9.68301	9.01779	12.3051
ENSRNOG00000001547	Agps	alkylglycerone phosphate synthase	1935	204.481	99.3915	152.788	87.685	131.452	106.536
ENSRNOG00000001548	Nfe2l2	nuclear factor, erythroid 2-like 2	2307	182.573	207.066	177.545	126.148	98.8488	113.336
ENSRNOG00000001551	Atp5j	ATP synthase, H+ transporting, mitochondrial Fo complex, subunit F6	909	187.137	190.5	266.317	431.97	264.984	268.121
ENSRNOG00000001555	Btg3	BTG anti-proliferation factor 3	1322	143.32	70.4023	149.251	115.389	124.862	142.48
ENSRNOG00000001557	Cxadr	coxsackie virus and adenovirus receptor	1614	20.9959	12.4239	11.3176	1.88281	2.08103	2.59054
ENSRNOG00000001559	Mtx2	metaxin 2	1212	52.4896	20.7066	99.3827	139.059	94.3399	86.1354
ENSRNOG00000001572	Hoxd1	homeo box D1	1830	11.4108	0	9.90291	6.72431	5.89625	2.91435
ENSRNOG00000001585	Nrip1	nuclear receptor interacting protein 1	7910	73.9419	37.2718	64.0152	99.2508	100.93	106.86
ENSRNOG00000001592	Cct8	chaperonin containing TCP1 subunit 8	2521	379.751	1213.4	375.957	464.515	404.413	456.582
ENSRNOG00000001593	Lnpk	lunapark, ER junction formation factor	1521	10.0415	16.5652	15.5617	18.2901	16.3014	16.5147
ENSRNOG00000001596	Atp5g3	ATP synthase, H+ transporting, mitochondrial Fo complex, subunit C3 (subunit 9)	726	265.643	66.261	674.812	866.36	653.443	708.512
ENSRNOG00000001597	Atf2	activating transcription factor 2	1853	19.1701	37.2718	14.8544	14.2555	16.3014	17.8099
ENSRNOG00000001598	Usp16	ubiquitin specific peptidase 16	2885	205.394	252.62	218.218	234.813	212.959	218.253
ENSRNOG00000001599	Rwdd2b	RWD domain containing 2B	2145	6.39004	4.14131	9.19556	12.9107	10.4051	10.3621
ENSRNOG00000001602	Ltn1	listerin E3 ubiquitin protein ligase 1	7247	46.556	33.1305	64.7226	71.8156	71.7955	72.2112
ENSRNOG00000001603	N6amt1	N-6 adenine-specific DNA methyltransferase 1 (putative)	1186	32.4066	49.6957	27.5867	34.4285	36.0712	36.2675
ENSRNOG00000001608	Nxpe3	neurexophilin and PC-esterase domain family, member 3	3354	5.93361	8.28262	12.025	16.4073	9.36463	9.71451
ENSRNOG00000001609	Cep97	centrosomal protein 97	3227	15.9751	16.5652	15.208	13.7176	13.5267	12.6289
ENSRNOG00000001611	Rpl24	ribosomal protein L24	509	817.925	194.642	835.027	842.422	685.005	759.027
ENSRNOG00000001613	Zbtb11	zinc finger and BTB domain containing 11	4883	84.4398	111.815	61.5395	52.1807	44.3953	44.6868
ENSRNOG00000001616	Senp7	SUMO1/sentrin specific peptidase 7	4876	31.9502	86.9675	44.2094	51.6427	53.0662	49.544
ENSRNOG00000001618	Ripk4	receptor-interacting serine-threonine kinase 4	3615	22.3651	41.4131	23.3426	22.8627	22.5445	23.6387
ENSRNOG00000001620	Prdm15	PR/SET domain 15	6587	24.6473	66.261	14.147	9.14506	11.0988	11.9812
ENSRNOG00000001621	C2cd2	C2 calcium-dependent domain containing 2	3877	5.93361	0	5.30513	7.26226	4.16206	7.44779
ENSRNOG00000001623	Zfp295	zinc finger protein 295	5166	30.1245	8.28262	41.7337	47.6081	44.0484	41.1248
ENSRNOG00000001629	Wrb	tryptophan rich basic protein	2500	78.5062	37.2718	68.9667	84.9953	77.6917	75.1256
ENSRNOG00000001632	Brwd1	bromodomain and WD repeat domain containing 1	9340	37.4274	74.5436	23.6962	26.3593	40.2332	46.3059
ENSRNOG00000001633	Tfg	Trk-fused gene	2245	112.282	269.185	122.725	372.796	276.777	256.787
ENSRNOG00000001640	Tomm70	translocase of outer mitochondrial membrane 70	1683	10.0415	8.28262	7.42718	5.11048	7.2836	9.71451
ENSRNOG00000001642	Tbc1d23	TBC1 domain family, member 23	3798	62.9876	33.1305	47.3925	94.6783	89.1374	79.659
ENSRNOG00000001643	Psmg1	proteasome assembly chaperone 1	1004	51.5768	16.5652	71.0887	92.5265	80.4664	73.5065
ENSRNOG00000001645	Filip1l	filamin A interacting protein 1-like	3958	74.3983	45.5544	50.9292	415.562	494.938	453.668
ENSRNOG00000001647	Ets2	ETS proto-oncogene 2, transcription factor	3614	276.598	86.9675	181.789	84.1884	87.75	92.2879
ENSRNOG00000001653	St3gal6	ST3 beta-galactoside alpha-2,3-sialyltransferase 6	2104	19.6266	12.4239	23.6962	4.03459	3.81522	2.91435
ENSRNOG00000001654	Cpox	coproporphyrinogen oxidase	2750	131.452	91.1088	162.691	197.695	177.234	181.985
ENSRNOG00000001657	Cldnd1	claudin domain containing 1	2006	64.8133	211.207	60.4785	168.377	80.1196	77.3923
ENSRNOG00000001662	Dyrk1a	dual specificity tyrosine phosphorylation regulated kinase 1A	2838	47.4689	57.9783	44.5631	40.8838	44.7421	44.0391
ENSRNOG00000001681	Dscr3	DSCR3 arrestin fold containing	2098	1.82573	0	3.18308	11.2968	4.50889	3.56199
ENSRNOG00000001682	Ttc3	tetratricopeptide repeat domain 3	6003	771.826	658.468	646.518	816.6	860.158	852.934
ENSRNOG00000001684	Ripply3	ripply transcriptional repressor 3	1424	54.3154	16.5652	84.8821	51.6427	41.2737	45.982
ENSRNOG00000001687	Crybg3	crystallin beta-gamma domain containing 3	3726	7.75934	24.8479	3.53675	1.61383	6.58992	4.85726
ENSRNOG00000001689	Arl6	ADP-ribosylation factor like GTPase 6	1853	4.10788	4.14131	8.84188	34.6974	12.4862	10.0383
ENSRNOG00000001692	Chaf1b	chromatin assembly factor 1 subunit B	2034	54.7718	132.522	41.38	32.2767	42.3142	41.1248
ENSRNOG00000001699	Setd4	SET domain containing 4	1699	72.1162	57.9783	64.3689	47.6081	50.6384	67.6778
ENSRNOG00000001700	Whrn	whirlin	3399	17.3444	0	13.086	8.33815	7.97728	7.77161
ENSRNOG00000001701	Cbr3	carbonyl reductase 3	1153	62.0747	8.28262	102.212	66.1672	71.4486	74.8018
ENSRNOG00000001708	Dvl3	dishevelled segment polarity protein 3	4621	41.5353	16.5652	38.9043	37.6561	36.0712	36.5913
ENSRNOG00000001709	Ap2m1	adaptor-related protein complex 2, mu 1 subunit	1806	456.432	563.218	432.898	394.583	439.791	449.458
ENSRNOG00000001710	Abcf3	ATP binding cassette subfamily F member 3	2521	23.7344	4.14131	22.9889	36.0423	27.4002	28.1721
ENSRNOG00000001712	Alg3	ALG3, alpha-1,3- mannosyltransferase	1421	62.5311	82.8262	56.9417	56.7532	52.3725	49.2202
ENSRNOG00000001715	Ece2	endothelin-converting enzyme 2	3756	41.0788	49.6957	18.0374	15.3314	26.0129	22.6672
ENSRNOG00000001717	Opa1	OPA1, mitochondrial dynamin like GTPase	3243	70.7469	120.098	60.4785	58.905	47.8637	54.7251
ENSRNOG00000001719	Psmd2	proteasome 26S subunit, non-ATPase 2	2946	281.162	318.881	441.387	488.992	424.877	417.076
ENSRNOG00000001720	Hes1	hes family bHLH transcription factor 1	1444	53.8589	86.9675	108.932	32.0077	14.914	22.3434
ENSRNOG00000001726	Tmem44	transmembrane protein 44	2013	3.65145	4.14131	4.95145	2.9587	3.46838	1.61909
ENSRNOG00000001727	Lsg1	large 60S subunit nuclear export GTPase 1	2640	66.1826	57.9783	66.4909	73.4295	70.4081	73.5065
ENSRNOG00000001730	Acap2	ArfGAP with coiled-coil, ankyrin repeat and PH domains 2	3695	43.361	153.228	32.8918	35.7733	35.3775	41.7724
ENSRNOG00000001733	Ppp1r2	protein phosphatase 1, regulatory (inhibitor) subunit 2	1980	55.6847	28.9892	57.6491	76.1192	43.3548	52.7822
ENSRNOG00000001736	Bdh1	3-hydroxybutyrate dehydrogenase 1	2261	20.5394	20.7066	40.319	33.6216	28.0939	29.4674
ENSRNOG00000001738	Eif4g1	eukaryotic translation initiation factor 4 gamma, 1	4800	70.7469	41.4131	63.6615	84.9953	63.4714	70.5921
ENSRNOG00000001750	Chrd	chordin	3267	4.10788	4.14131	2.47573	8.33815	2.7747	4.20962
ENSRNOG00000001754	Wdr53	WD repeat domain 53	1459	53.8589	53.837	49.5145	39.539	41.9674	40.801
ENSRNOG00000001758	Tctex1d2	Tctex1 domain containing 2	883	17.3444	0	33.2455	70.7398	32.6028	32.0579
ENSRNOG00000001762	Pcyt1a	phosphate cytidylyltransferase 1, choline, alpha	4300	51.5768	74.5436	49.8682	56.7532	51.332	45.3344
ENSRNOG00000001766	Tfrc	transferrin receptor	4787	155.187	95.2501	201.241	135.293	141.51	149.927
ENSRNOG00000001769	Tnk2	tyrosine kinase, non-receptor, 2	4283	163.859	62.1197	141.824	156.273	156.077	166.766
ENSRNOG00000001773	Senp2	Sumo1/sentrin/SMT3 specific peptidase 2	2086	11.4108	28.9892	8.48821	9.41404	5.89625	9.71451
ENSRNOG00000001774	Lrch3	leucine rich repeats and calponin homology domain containing 3	2310	9.58506	33.1305	15.208	11.5658	13.8735	12.3051
ENSRNOG00000001782	Osbpl11	oxysterol binding protein-like 11	4037	9.12863	16.5652	14.147	24.2075	12.833	13.2765
ENSRNOG00000001783	Tra2b	transformer 2 beta homolog (Drosophila)	1984	53.8589	12.4239	116.713	104.899	70.755	76.7447
ENSRNOG00000001785	Etv5	ets variant 5	3897	28.7552	8.28262	32.1844	41.6907	40.9269	44.6868
ENSRNOG00000001786	Snx4	sorting nexin 4	2423	85.8091	86.9675	96.1997	125.879	89.1374	95.8499
ENSRNOG00000001789	Zfp148	zinc finger protein 148	2974	237.344	579.783	185.679	145.514	173.766	153.166
ENSRNOG00000001795	Itgb5	integrin subunit beta 5	3889	83.9834	24.8479	97.968	28.2421	31.2154	26.553
ENSRNOG00000001797	Umps	uridine monophosphate synthetase	1686	70.7469	111.815	86.2968	80.6917	78.7322	83.5448
ENSRNOG00000001803	Dnajb11	DnaJ heat shock protein family (Hsp40) member B11	1927	53.8589	24.8479	89.1262	89.0299	68.3271	83.8686
ENSRNOG00000001806	Fetub	fetuin B	1527	37.8838	66.261	20.1595	0.537945	3.46838	2.59054
ENSRNOG00000001808	Ints13	integrator complex subunit 13	2760	32.8631	53.837	44.9168	46.2633	53.0662	49.8678
ENSRNOG00000001811	Fgfr1op2	FGFR1 oncogene partner 2	2921	197.635	302.316	199.473	144.707	139.429	145.718
ENSRNOG00000001813	Dnm1l	dynamin 1-like	2639	147.884	173.935	94.4313	78.271	110.988	99.4119
ENSRNOG00000001815	Eif4a2	eukaryotic translation initiation factor 4A2	2319	172.075	24.8479	225.998	289.145	139.429	160.937
ENSRNOG00000001816	Rfc4	replication factor C subunit 4	1183	36.971	8.28262	70.3814	71.2777	73.8765	77.0685
ENSRNOG00000001817	Tm7sf3	transmembrane 7 superfamily member 3	2047	9.12863	8.28262	25.8183	43.5735	18.7293	22.6672
ENSRNOG00000001820	Med21	mediator complex subunit 21	794	27.3859	12.4239	33.9528	29.8559	22.8913	25.5816
ENSRNOG00000001821	Adipoq	adiponectin, C1Q and collagen domain containing	2039	10.0415	4.14131	7.78085	2.68972	4.16206	5.18107
ENSRNOG00000001825	Pkp2	plakophilin 2	2379	9.12863	4.14131	16.9764	25.2834	22.1976	22.3434
ENSRNOG00000001828	Stk38l	serine/threonine kinase 38 like	4613	22.8216	16.5652	25.4646	23.9385	25.666	22.6672
ENSRNOG00000001829	Ube2v2	ubiquitin conjugating enzyme E2 V2	3276	146.058	45.5544	122.725	134.217	121.393	121.431
ENSRNOG00000001833	Mcm4	minichromosome maintenance complex component 4	3339	41.5353	20.7066	60.8321	139.597	72.4892	75.4494
ENSRNOG00000001834	Mzt2b	mitotic spindle organizing protein 2B	1214	13.6929	4.14131	13.086	15.6004	11.7925	13.9241
ENSRNOG00000001842	Mrps35	mitochondrial ribosomal protein S35	2238	53.8589	16.5652	55.527	47.6081	46.8231	50.5155
ENSRNOG00000001844	Klhl42	kelch-like family, member 42	3228	30.1245	4.14131	22.6352	15.6004	16.9951	22.6672
ENSRNOG00000001845	Top3b	topoisomerase (DNA) III beta	2958	114.108	12.4239	82.4063	81.4987	94.3399	96.1737
ENSRNOG00000001847	Ccdc91	coiled-coil domain containing 91	2443	45.1867	62.1197	64.0152	123.458	123.128	124.346
ENSRNOG00000001852	Ergic2	ERGIC and golgi 2	1723	123.237	124.239	138.641	245.841	171.685	200.767
ENSRNOG00000001859	Sdf2l1	stromal cell-derived factor 2-like 1	1064	160.207	74.5436	194.168	119.155	138.042	131.146
ENSRNOG00000001861	Ydjc	YdjC homolog (bacterial)	1410	74.8548	53.837	89.8335	62.6706	64.5119	68.9731
ENSRNOG00000001862	Ube2l3	ubiquitin-conjugating enzyme E2L 3	2631	228.672	149.087	254.292	270.317	228.913	240.92
ENSRNOG00000001867	Snap29	synaptosomal-associated protein 29	3382	48.8382	132.522	55.1733	52.1807	41.2737	45.3344
ENSRNOG00000001870	Lztr1	leucine-zipper-like transcription regulator 1	2805	20.5394	24.8479	17.6838	23.4006	21.8508	17.4861
ENSRNOG00000001874	Slc7a4	solute carrier family 7, member 4	2353	14.6058	0	13.086	8.87609	6.58992	8.74306
ENSRNOG00000001875	Smpd4	sphingomyelin phosphodiesterase 4	3450	30.1245	28.9892	28.294	57.2911	36.7648	28.4959
ENSRNOG00000001877	Med15	mediator complex subunit 15	3243	29.6681	53.837	38.1969	29.8559	30.8686	33.677
ENSRNOG00000001878	Klhl22	kelch-like family member 22	2846	58.4232	115.957	47.7462	51.3737	47.17	54.0775
ENSRNOG00000001884	Ranbp1	RAN binding protein 1	1052	101.784	49.6957	151.019	171.335	178.968	175.509
ENSRNOG00000001885	Trmt2a	tRNA methyltransferase 2 homolog A	2396	47.4689	70.4023	25.4646	27.1662	35.3775	34.3246
ENSRNOG00000001886	Dgcr8	DGCR8 microprocessor complex subunit	4538	33.7759	37.2718	19.0985	23.9385	37.8053	29.7912
ENSRNOG00000001888	Arvcf	armadillo repeat gene deleted in velo-cardio-facial syndrome	3760	20.083	4.14131	35.7212	116.196	64.165	63.1443
ENSRNOG00000001889	Comt	catechol-O-methyltransferase	1636	79.4191	12.4239	184.618	181.825	161.627	189.433
ENSRNOG00000001890	Txnrd2	thioredoxin reductase 2	2201	26.9295	66.261	29.7087	27.1662	29.4812	35.9437
ENSRNOG00000001891	Gnb1l	G protein subunit beta 1 like	1588	4.56432	4.14131	4.59778	3.76561	4.16206	8.09543
ENSRNOG00000001893	LOC100362453	serine/threonine-protein phosphatase 2A catalytic subunit alpha-like	1802	11.8672	37.2718	10.9639	6.18637	10.0583	9.06688
ENSRNOG00000001930	Ccdc50	coiled-coil domain containing 50	1172	163.859	438.979	112.822	123.189	150.875	140.86
ENSRNOG00000001956	Dzip3	DAZ interacting zinc finger protein 3	4445	41.9917	45.5544	37.8432	37.6561	41.9674	45.6582
ENSRNOG00000001958	Ift57	intraflagellar transport 57	2548	63.444	111.815	67.1983	82.3056	86.7095	89.3735
ENSRNOG00000001963	Mx2	MX dynamin like GTPase 2	2928	1.82573	0	7.0735	13.9866	21.8508	23.3148
ENSRNOG00000001964	Cd47	Cd47 molecule	2105	135.56	198.783	113.53	133.141	129.717	119.489
ENSRNOG00000001971	Bbx	BBX, HMG-box containing	3213	73.0291	53.837	55.1733	52.1807	63.8182	53.7536
ENSRNOG00000001979	Rcan1	regulator of calcineurin 1	2156	65.2697	45.5544	80.9916	51.3737	56.5346	53.106
ENSRNOG00000001982	Cblb	Cbl proto-oncogene B	6436	40.166	28.9892	38.5506	76.1192	67.9803	78.3637
ENSRNOG00000001989	Alcam	activated leukocyte cell adhesion molecule	2868	131.452	128.381	112.822	62.1326	63.4714	73.8303
ENSRNOG00000001991	Atp5o	ATP synthase, H+ transporting, mitochondrial F1 complex, O subunit	823	212.697	120.098	280.111	274.621	313.542	282.369
ENSRNOG00000001992	Atp6v1a	ATPase H+ transporting V1 subunit A	4245	168.423	111.815	260.659	242.075	178.275	210.157
ENSRNOG00000001996	Ythdc1	YTH domain containing 1	2968	272.49	397.566	192.046	196.888	198.738	185.547
ENSRNOG00000002001	Itsn1	intersectin 1	5524	24.1909	49.6957	21.2205	31.7388	28.0939	25.5816
ENSRNOG00000002012	Donson	downstream neighbor of SON	2212	41.0788	20.7066	29.0014	42.7666	43.0079	41.1248
ENSRNOG00000002021	Son	Son DNA binding protein	9244	787.344	521.805	774.549	853.45	874.032	811.486
ENSRNOG00000002028	Tmem50b	transmembrane protein 50B	2264	45.6432	49.6957	49.8682	61.8637	53.0662	50.5155
ENSRNOG00000002032	Ifngr2	interferon gamma receptor 2	2610	17.8008	41.4131	30.0624	39.001	28.4407	25.2577
ENSRNOG00000002035	Paqr3	progestin and adipoQ receptor family member 3	1857	18.2573	4.14131	9.54923	13.1797	13.8735	15.5432
ENSRNOG00000002036	Paxbp1	PAX3 and PAX7 binding protein 1	2757	14.6058	49.6957	9.19556	12.6417	10.752	14.8956
ENSRNOG00000002039	Evi5	ecotropic viral integration site 5	5821	129.627	78.6849	119.542	164.88	183.477	179.395
ENSRNOG00000002040	Bmp2k	BMP2 inducible kinase	3189	6.39004	16.5652	6.71983	2.42075	6.24308	8.74306
ENSRNOG00000002044	Gtpbp8	GTP-binding protein 8 (putative)	1199	11.8672	4.14131	13.4397	12.9107	10.0583	10.686
ENSRNOG00000002051	Synj1	synaptojanin 1	6907	274.315	202.924	298.148	356.12	385.684	372.714
ENSRNOG00000002052	Ccdc80	coiled-coil domain containing 80	5069	51.5768	12.4239	45.9778	9.95198	11.0988	12.9527
ENSRNOG00000002054	Glmn	glomulin, FKBP associated protein	2303	11.4108	4.14131	12.025	13.4486	17.6887	10.3621
ENSRNOG00000002055	Noa1	nitric oxide associated 1	2478	14.1494	24.8479	23.6962	39.27	21.8508	24.6101
ENSRNOG00000002061	Ptpn13	protein tyrosine phosphatase, non-receptor type 13	8390	18.2573	24.8479	32.8918	15.6004	21.504	23.3148
ENSRNOG00000002069	Slc35a5	solute carrier family 35, member A5	4062	53.4025	12.4239	49.8682	72.0846	79.7728	73.1827
ENSRNOG00000002072	Eva1c	eva-1 homolog C	1956	13.2365	57.9783	10.9639	7.26226	11.0988	7.77161
ENSRNOG00000002074	Rest	RE1-silencing transcription factor	4240	8.6722	0	11.3176	8.06917	11.0988	11.3336
ENSRNOG00000002075	Cnot6l	CCR4-NOT transcription complex, subunit 6-like	4468	36.971	45.5544	25.8183	28.7801	30.1749	33.677
ENSRNOG00000002080	Urb1	URB1 ribosome biogenesis 1 homolog (S. cerevisiae)	7362	22.3651	4.14131	39.6116	37.6561	34.337	35.9437
ENSRNOG00000002089	Ccng2	cyclin G2	2471	26.9295	128.381	29.7087	59.9809	16.3014	22.991
ENSRNOG00000002091	Gtf3c3	general transcription factor IIIC subunit 3	6274	22.3651	45.5544	12.7323	10.7589	12.833	11.9812
ENSRNOG00000002092	Hunk	hormonally upregulated Neu-associated kinase	2145	12.7801	16.5652	12.3786	7.26226	5.20257	10.0383
ENSRNOG00000002094	Atg3	autophagy related 3	2305	56.5975	37.2718	88.7725	106.782	89.1374	93.5832
ENSRNOG00000002097	Rasl11b	RAS-like family 11 member B	1835	4.10788	4.14131	4.2441	6.99328	4.85573	7.77161
ENSRNOG00000002100	Srp72	signal recognition particle 72	4095	74.8548	24.8479	57.6491	57.2911	54.8004	57.3156
ENSRNOG00000002104	Scaf4	SR-related CTD-associated factor 4	4941	46.0996	41.4131	54.8197	34.1595	37.1117	33.3532
ENSRNOG00000002105	Cdc7	cell division cycle 7	2917	5.47718	12.4239	26.8793	35.5044	22.8913	32.0579
ENSRNOG00000002106	Usp46	ubiquitin specific peptidase 46	5247	16.888	33.1305	19.4521	26.6283	23.2381	20.4005
ENSRNOG00000002112	Zfp644	zinc finger protein 644	6048	51.1203	57.9783	70.0277	56.7532	62.084	68.6492
ENSRNOG00000002115	Sod1	superoxide dismutase 1, soluble	656	1288.05	1557.13	1407.98	1372.3	1293.71	1290.09
ENSRNOG00000002121	Lrrc8d	leucine rich repeat containing 8 family, member D	3148	26.9295	4.14131	26.172	21.5178	19.4229	20.7243
ENSRNOG00000002122	Lrrc8c	leucine rich repeat containing 8 family, member C	6827	42.9046	37.2718	46.3315	54.6014	71.1018	56.3442
ENSRNOG00000002125	Ccni	cyclin I	2671	492.033	724.729	409.556	303.67	293.078	261.644
ENSRNOG00000002128	Ppat	phosphoribosyl pyrophosphate amidotransferase	4036	84.4398	70.4023	68.613	54.0635	53.4131	46.6297
ENSRNOG00000002129	Lrrc8b	leucine rich repeat containing 8 family, member B	2731	27.3859	57.9783	19.8058	13.7176	13.1798	17.8099
ENSRNOG00000002135	Sgcb	sarcoglycan, beta	3809	12.3237	12.4239	14.8544	39.27	36.0712	26.2292
ENSRNOG00000002141	Cd200	Cd200 molecule	2444	15.9751	12.4239	20.5132	0.537945	0.346838	0.323817
ENSRNOG00000002144	Exoc1	exocyst complex component 1	3413	28.7552	20.7066	27.5867	23.6696	30.8686	22.0196
ENSRNOG00000002146	Pkd2	polycystin 2, transient receptor potential cation channel	4851	17.3444	8.28262	14.8544	23.4006	18.7293	20.0767
ENSRNOG00000002152	Dcun1d4	defective in cullin neddylation 1 domain containing 4	4268	72.1162	190.5	60.4785	22.3247	26.3597	21.0481
ENSRNOG00000002153	Cep135	centrosomal protein 135	5873	23.278	12.4239	24.4036	26.0903	39.5395	37.239
ENSRNOG00000002159	Gpat3	glycerol-3-phosphate acyltransferase 3	3048	5.47718	8.28262	18.3911	22.8627	16.6482	21.3719
ENSRNOG00000002163	Klf3	Kruppel like factor 3	4987	38.3403	49.6957	50.5756	55.4083	65.5524	63.792
ENSRNOG00000002165	Fam175a	family with sequence similarity 175, member A	1445	14.1494	4.14131	10.6103	15.6004	14.2204	17.4861
ENSRNOG00000002171	Phldb2	pleckstrin homology-like domain, family B, member 2	4312	9.12863	20.7066	14.8544	11.2968	17.6887	18.4576
ENSRNOG00000002175	Clock	clock circadian regulator	9419	39.2531	41.4131	42.441	51.3737	29.4812	36.5913
ENSRNOG00000002177	Gnpda2	glucosamine-6-phosphate deaminase 2	1816	8.21577	24.8479	7.78085	17.7522	9.71147	14.5718
ENSRNOG00000002178	Mrps18c	mitochondrial ribosomal protein S18C	809	41.0788	8.28262	64.0152	58.367	67.2866	73.1827
ENSRNOG00000002180	Tbc1d1	TBC1 domain family member 1	5822	11.8672	4.14131	10.9639	20.9799	11.7925	14.248
ENSRNOG00000002182	Sept11	septin 11	4252	115.477	198.783	92.3092	58.905	67.9803	71.5636
ENSRNOG00000002185	Pgm2	phosphoglucomutase 2	2108	6.39004	8.28262	13.086	37.9251	16.3014	16.1909
ENSRNOG00000002186	Nudt9	nudix hydrolase 9	1393	1.36929	8.28262	9.54923	14.5245	6.93676	8.74306
ENSRNOG00000002188	Hpse	heparanase	1608	5.02075	0	7.78085	3.76561	5.89625	8.09543
ENSRNOG00000002191	LOC498368	similar to RIKEN cDNA 0610040J01	2577	20.9959	41.4131	13.4397	13.9866	18.0356	12.3051
ENSRNOG00000002192	Rell1	RELT-like 1	3680	47.0125	49.6957	39.9653	49.4909	26.7065	31.7341
ENSRNOG00000002194	Coq2	coenzyme Q2, polyprenyltransferase	1776	9.12863	28.9892	9.54923	11.0279	8.67095	3.88581
ENSRNOG00000002199	Tmem165	transmembrane protein 165	1871	28.7552	41.4131	25.8183	38.4631	27.4002	28.1721
ENSRNOG00000002203	Lin54	lin-54 DREAM MuvB core complex component	4311	16.4315	12.4239	17.6838	22.0557	13.5267	25.9054
ENSRNOG00000002205	Ociad1	OCIA domain containing 1	1347	286.183	604.631	198.412	177.522	212.959	209.834
ENSRNOG00000002207	Guf1	GUF1 homolog, GTPase	6196	2.73859	0	5.30513	7.26226	2.08103	6.15253
ENSRNOG00000002208	Shroom3	shroom family member 3	7766	23.7344	12.4239	27.233	35.2354	37.1117	31.4103
ENSRNOG00000002210	Hsd17b11	hydroxysteroid (17-beta) dehydrogenase 11	1594	44.2739	4.14131	66.4909	70.7398	79.7728	71.5636
ENSRNOG00000002214	Klhl8	kelch-like family member 8	3321	20.083	45.5544	21.5742	19.635	24.6255	23.9625
ENSRNOG00000002215	Mylk	myosin light chain kinase	8016	0.456432	12.4239	0.353675	6.18637	7.97728	9.3907
ENSRNOG00000002216	Srd5a3	steroid 5 alpha-reductase 3	1590	4.10788	0	3.53675	4.30356	6.24308	5.50489
ENSRNOG00000002225	Scarb2	scavenger receptor class B, member 2	2146	15.0622	0	15.5617	9.14506	7.63044	11.0098
ENSRNOG00000002232	Aff1	AF4/FMR2 family, member 1	4908	13.2365	33.1305	8.48821	4.8415	6.58992	5.18107
ENSRNOG00000002240	Dirc2	disrupted in renal carcinoma 2	2665	24.1909	20.7066	62.6005	113.506	89.4842	77.7161
ENSRNOG00000002246	Slc30a9	solute carrier family 30 member 9	2318	10.0415	28.9892	5.30513	6.99328	9.36463	7.12398
ENSRNOG00000002247	Nup54	nucleoporin 54	2363	8.6722	8.28262	10.9639	11.2968	13.8735	14.8956
ENSRNOG00000002248	Fryl	FRY like transcription coactivator	10144	9.12863	16.5652	9.90291	5.37945	6.93676	8.41925
ENSRNOG00000002251	Sec31a	SEC31 homolog A, COPII coat complex component	4553	64.8133	45.5544	53.0513	63.2085	55.1472	52.1346
ENSRNOG00000002253	Wdr5b	WD repeat domain 5B	1854	6.39004	0	7.78085	11.5658	10.752	11.3336
ENSRNOG00000002254	Tmem33	transmembrane protein 33	4872	72.1162	45.5544	87.0041	112.699	98.502	107.183
ENSRNOG00000002255	Fam162a	family with sequence similarity 162, member A	1558	117.759	12.4239	220.34	259.558	190.761	180.366
ENSRNOG00000002258	Tmem150c	transmembrane protein 150C	2981	17.3444	16.5652	16.6227	0	0	0
ENSRNOG00000002262	Enoph1	enolase-phosphatase 1	1687	28.7552	4.14131	39.9653	43.3046	23.585	24.6101
ENSRNOG00000002267	Chic2	cysteine-rich hydrophobic domain 2	1093	13.2365	4.14131	17.3301	19.097	19.0761	15.867
ENSRNOG00000002270	Hnrnpdl	heterogeneous nuclear ribonucleoprotein D-like	2001	26.0166	24.8479	25.4646	73.4295	28.0939	33.3532
ENSRNOG00000002271	Slain2	SLAIN motif family, member 2	4791	120.954	120.098	90.1872	87.954	98.8488	81.2781
ENSRNOG00000002273	Naaa	N-acylethanolamine acid amidase	1953	10.4979	4.14131	17.3301	23.1316	15.9546	17.4861
ENSRNOG00000002275	Fip1l1	factor interacting with PAPOLA and CPSF1	2162	129.17	140.805	107.871	94.9473	86.0158	92.9355
ENSRNOG00000002276	Phf6	PHD finger protein 6	4372	5.02075	4.14131	6.01248	6.18637	5.20257	6.15253
ENSRNOG00000002280	Sh3bgrl	SH3 domain binding glutamate-rich protein like	342	7.30291	8.28262	6.71983	7.53123	10.0583	6.80016
ENSRNOG00000002289	Ildr1	immunoglobulin-like domain containing receptor 1	2476	15.5187	8.28262	15.9154	5.64842	4.85573	7.44779
ENSRNOG00000002291	Brwd3	bromodomain and WD repeat domain containing 3	5403	94.0249	107.674	71.0887	50.5668	77.3449	60.8776
ENSRNOG00000002292	Hnrnpd	heterogeneous nuclear ribonucleoprotein D	1700	186.224	277.468	177.545	208.185	173.072	164.175
ENSRNOG00000002301	Uso1	USO1 vesicle transport factor	3845	122.78	157.37	133.689	132.334	122.781	103.298
ENSRNOG00000002303	Kcnj12	potassium voltage-gated channel subfamily J member 12	2303	163.859	95.2501	123.786	91.1817	101.624	106.86
ENSRNOG00000002318	Limch1	LIM and calponin homology domains 1	3918	32.4066	24.8479	24.0499	1.07589	2.08103	1.9429
ENSRNOG00000002319	Tsn	translin	3337	1180.33	2261.16	852.357	757.157	833.105	831.239
ENSRNOG00000002320	Commd8	COMM domain containing 8	1384	76.6805	4.14131	79.5769	121.576	121.393	125.641
ENSRNOG00000002322	RGD1310587	similar to hypothetical protein FLJ14146	2726	16.888	33.1305	17.6838	0	0	0
ENSRNOG00000002323	RGD1566265	similar to RIKEN cDNA 2610002M06	1227	22.8216	33.1305	15.5617	28.7801	24.6255	22.3434
ENSRNOG00000002338	Dgke	diacylglycerol kinase epsilon	3048	10.4979	4.14131	7.78085	8.06917	11.0988	9.71451
ENSRNOG00000002339	Mark1	microtubule affinity regulating kinase 1	4528	78.0498	111.815	88.4188	64.8224	60.6967	70.2683
ENSRNOG00000002341	Trim25	tripartite motif-containing 25	2433	100.871	49.6957	101.505	63.7465	90.8716	117.222
ENSRNOG00000002342	Aldh3a2	aldehyde dehydrogenase 3 family, member A2	3398	185.768	153.228	179.667	239.117	204.981	221.167
ENSRNOG00000002343	Uchl1	ubiquitin C-terminal hydrolase L1	1064	940.706	409.99	840.686	682.652	853.568	751.256
ENSRNOG00000002350	Eaf2	ELL associated factor 2	1107	5.47718	4.14131	7.78085	3.22767	1.38735	4.53344
ENSRNOG00000002352	Tsen15	tRNA splicing endonuclease subunit 15	1133	3.65145	12.4239	12.3786	19.904	9.36463	12.9527
ENSRNOG00000002353	Rab3gap2	RAB3 GTPase activating non-catalytic protein subunit 2	4533	4.10788	4.14131	6.36615	19.366	7.63044	11.0098
ENSRNOG00000002358	Scpep1	serine carboxypeptidase 1	2016	474.232	302.316	382.677	257.407	328.109	348.751
ENSRNOG00000002364	Rnf112	ring finger protein 112	3400	87.1784	41.4131	74.2718	101.134	101.624	89.6973
ENSRNOG00000002368	Iars2	isoleucyl-tRNA synthetase 2, mitochondrial	3138	41.5353	28.9892	32.8918	33.0836	38.1522	35.2961
ENSRNOG00000002373	Akap1	A-kinase anchoring protein 1	3606	6.84647	4.14131	13.4397	16.9453	7.97728	9.3907
ENSRNOG00000002376	Clasp1	cytoplasmic linker associated protein 1	8199	26.0166	8.28262	18.7448	10.221	15.6077	12.3051
ENSRNOG00000002378	Bpnt1	3'(2'), 5'-bisphosphate nucleotidase 1	2010	82.1577	66.261	108.578	113.506	109.601	111.717
ENSRNOG00000002387	Tceal1	transcription elongation factor A like 1	1173	20.5394	12.4239	24.7573	48.953	24.9723	28.8197
ENSRNOG00000002388	Trim41	tripartite motif-containing 41	3535	76.6805	144.946	84.1747	72.0846	78.0386	91.9641
ENSRNOG00000002389	Morf4l2	mortality factor 4 like 2	1809	131.452	24.8479	245.451	352.892	246.255	258.406
ENSRNOG00000002393	Eprs	glutamyl-prolyl-tRNA synthetase	4855	799.668	824.121	590.284	646.879	662.114	679.045
ENSRNOG00000002394	Tpr	translocated promoter region, nuclear basket protein	7527	765.436	906.947	676.227	706.322	797.728	783.314
ENSRNOG00000002407	Pdxdc1	pyridoxal-dependent decarboxylase domain containing 1	4993	59.3361	91.1088	31.8308	37.1182	45.7826	37.239
ENSRNOG00000002414	Tfcp2l1	transcription factor CP2-like 1	7381	16.4315	28.9892	5.6588	5.64842	7.63044	5.82871
ENSRNOG00000002418	Tgfb2	transforming growth factor, beta 2	4317	225.477	658.468	192.046	86.8781	89.1374	80.3067
ENSRNOG00000002420	Zc3h7a	zinc finger CCCH type containing 7 A	3953	181.203	111.815	139.702	104.361	113.069	107.831
ENSRNOG00000002433	G3bp2	G3BP stress granule assembly factor 2	1868	8.6722	20.7066	16.2691	12.1038	12.1393	9.71451
ENSRNOG00000002436	Mmd	monocyte to macrophage differentiation-associated	2905	98.5892	157.37	80.2843	199.847	178.622	181.661
ENSRNOG00000002440	Ralb	RAS like proto-oncogene B	2059	13.2365	4.14131	30.4161	44.1115	36.418	35.2961
ENSRNOG00000002443	Mfap3	microfibrillar-associated protein 3	1903	40.166	12.4239	32.5381	36.3113	45.0889	44.3629
ENSRNOG00000002449	Maged2	MAGE family member D2	2293	126.888	66.261	111.408	106.782	109.948	83.8686
ENSRNOG00000002450	Rrp15	ribosomal RNA processing 15 homolog	1735	148.34	82.8262	122.372	112.968	117.578	116.25
ENSRNOG00000002452	Txndc11	thioredoxin domain containing 11	3073	31.0373	0	34.6602	44.1115	37.4585	32.7055
ENSRNOG00000002454	Rnf2	ring finger protein 2	2406	20.5394	8.28262	26.172	27.4352	17.6887	22.3434
ENSRNOG00000002468	Tnr	tenascin R	7001	30.5809	12.4239	16.2691	218.137	220.242	172.918
ENSRNOG00000002471	Polq	DNA polymerase theta	8527	5.02075	4.14131	2.8294	4.57253	2.7747	5.18107
ENSRNOG00000002473	RGD1307830	similar to cDNA sequence BC003331	1344	35.6017	24.8479	26.8793	27.1662	30.8686	30.7626
ENSRNOG00000002474	Tom1l1	target of myb1 like 1 membrane trafficking protein	2281	29.6681	8.28262	24.4036	27.9731	24.9723	21.3719
ENSRNOG00000002488	Galnt10	polypeptide N-acetylgalactosaminyltransferase 10	3264	1.82573	0	6.01248	2.9587	4.50889	4.20962
ENSRNOG00000002496	Stxbp5l	syntaxin binding protein 5-like	3273	13.2365	4.14131	11.6713	4.57253	7.97728	8.09543
ENSRNOG00000002506	Cdkl2	cyclin dependent kinase like 2	4536	9.58506	12.4239	16.6227	16.6763	15.6077	18.1338
ENSRNOG00000002509	Gnl3l	G protein nucleolar 3 like	4559	324.066	248.479	315.125	273.007	270.534	287.55
ENSRNOG00000002514	Ccdc93	coiled-coil domain containing 93	2376	12.7801	20.7066	15.9154	13.4486	9.01779	18.4576
ENSRNOG00000002516	Mtm1	myotubularin 1	2455	1.82573	12.4239	4.59778	11.0279	3.81522	3.88581
ENSRNOG00000002520	Litaf	lipopolysaccharide-induced TNF factor	2238	58.8797	53.837	70.3814	80.4228	84.9753	71.8874
ENSRNOG00000002529	Rap2c	RAP2C, member of RAS oncogene family	3167	57.9668	149.087	51.9903	61.3257	49.5978	55.0489
ENSRNOG00000002536	C1galt1c1	C1GALT1-specific chaperone 1	1313	5.93361	0	16.2691	82.8435	28.4407	24.6101
ENSRNOG00000002537	Wnk3	WNK lysine deficient protein kinase 3	5682	26.0166	66.261	16.6227	13.9866	22.8913	22.0196
ENSRNOG00000002538	Epb41l5	erythrocyte membrane protein band 4.1 like 5	2400	5.93361	16.5652	6.01248	2.68972	3.46838	4.53344
ENSRNOG00000002541	Pds5a	PDS5 cohesin associated factor A	4239	31.0373	24.8479	32.5381	27.7042	20.4634	24.6101
ENSRNOG00000002542	Heatr6	HEAT repeat containing 6	4066	134.647	211.207	89.1262	61.8637	90.1779	84.5163
ENSRNOG00000002544	Kifap3	kinesin-associated protein 3	4179	202.656	525.946	166.935	232.392	249.723	269.416
ENSRNOG00000002545	RGD1309748	similar to CG4768-PA	3841	18.2573	4.14131	37.4896	45.4563	31.2154	31.4103
ENSRNOG00000002546	Rchy1	ring finger and CHY zinc finger domain containing 1	1672	1.36929	16.5652	11.6713	38.1941	23.9318	22.6672
ENSRNOG00000002553	Smim14	small integral membrane protein 14	1047	0.912863	0	12.3786	41.9597	15.9546	15.2194
ENSRNOG00000002563	Mcts1	MCTS1, re-initiation and release factor	1430	211.784	128.381	179.667	164.611	184.865	180.69
ENSRNOG00000002565	Taf1	TATA-box binding protein associated factor 1	5894	156.1	306.457	123.786	93.3334	113.069	117.869
ENSRNOG00000002569	Mrps14	mitochondrial ribosomal protein S14	1874	69.834	53.837	105.042	138.521	110.641	118.517
ENSRNOG00000002572	Cacybp	calcyclin binding protein	2212	657.718	480.392	528.391	874.967	937.503	816.991
ENSRNOG00000002574	Nubp1	nucleotide binding protein 1	1394	40.166	12.4239	65.7836	60.7878	58.9625	66.3825
ENSRNOG00000002575	Sap30l	SAP30-like	549	22.8216	24.8479	25.8183	27.7042	23.585	30.115
ENSRNOG00000002579	Parm1	prostate androgen-regulated mucin-like protein 1	4895	295.311	318.881	222.815	233.468	287.182	227.643
ENSRNOG00000002580	Trmt1l	tRNA methyltransferase 1-like	2758	5.02075	8.28262	3.89043	16.9453	5.20257	6.15253
ENSRNOG00000002582	Hand1	heart and neural crest derivatives expressed 1	1057	20.5394	57.9783	16.2691	7.26226	9.71147	8.09543
ENSRNOG00000002585	Cul4b	cullin 4B	3821	55.2282	41.4131	43.1484	52.1807	50.9852	64.1158
ENSRNOG00000002592	Rps6ka6	ribosomal protein S6 kinase A6	4341	266.1	298.174	205.132	545.476	586.503	510.012
ENSRNOG00000002610	Carhsp1	calcium regulated heat stable protein 1	3027	248.755	165.652	227.767	168.646	211.571	186.842
ENSRNOG00000002612	Ddx52	DExD-box helicase 52	3108	71.6598	20.7066	70.735	82.5745	86.0158	72.535
ENSRNOG00000002615	Pmm2	phosphomannomutase 2	1841	70.7469	115.957	47.0388	50.2978	44.0484	38.2104
ENSRNOG00000002618	Ivns1abp	influenza virus NS1A binding protein	4822	150.622	103.533	126.969	202.267	177.581	170.975
ENSRNOG00000002625	Ptpn4	protein tyrosine phosphatase, non-receptor type 4	10570	70.7469	132.522	63.3079	90.6437	98.8488	93.2593
ENSRNOG00000002627	Kctd3	potassium channel tetramerization domain containing 3	3687	53.4025	24.8479	50.5756	97.906	61.0435	58.6109
ENSRNOG00000002630	Cnot8	CCR4-NOT transcription complex, subunit 8	2200	21.4523	24.8479	44.9168	92.2576	60.6967	58.6109
ENSRNOG00000002632	Naca	nascent polypeptide-associated complex alpha subunit	6816	1022.41	1929.85	875.7	841.077	826.168	897.621
ENSRNOG00000002635	Dexi	dexamethasone-induced transcript	1396	83.0705	16.5652	129.091	112.43	97.4615	101.031
ENSRNOG00000002636	Abat	4-aminobutyrate aminotransferase	2638	28.2988	41.4131	22.6352	9.14506	14.5672	7.77161
ENSRNOG00000002642	Ptges3	prostaglandin E synthase 3	1659	422.656	496.957	420.52	423.363	396.783	390.523
ENSRNOG00000002643	Ugdh	UDP-glucose 6-dehydrogenase	2319	3.19502	8.28262	10.6103	16.1383	12.1393	11.9812
ENSRNOG00000002644	Utp18	UTP18 small subunit processome component	1641	38.3403	16.5652	43.5021	56.4842	55.4941	51.4869
ENSRNOG00000002645	Gemin5	gem (nuclear organelle) associated protein 5	5005	37.8838	37.2718	42.7947	33.6216	46.4763	41.4486
ENSRNOG00000002652	Rap1gap2	RAP1 GTPase activating protein 2	4563	68.4647	41.4131	80.2843	108.934	104.745	80.3067
ENSRNOG00000002653	Kcnk2	potassium two pore domain channel subfamily K member 2	3637	36.0581	78.6849	33.2455	13.1797	13.5267	12.6289
ENSRNOG00000002660	Magee1	MAGE family member E1	3569	39.2531	12.4239	35.7212	82.3056	70.4081	71.8874
ENSRNOG00000002662	Pbdc1	polysaccharide biosynthesis domain containing 1	1629	79.4191	82.8262	97.6144	107.858	94.3399	96.4975
ENSRNOG00000002669	Cluh	clustered mitochondria homolog	6782	80.332	24.8479	94.4313	105.975	93.2994	113.66
ENSRNOG00000002671	Nme2	NME/NM23 nucleoside diphosphate kinase 2	746	621.66	57.9783	894.445	757.695	790.444	775.218
ENSRNOG00000002680	Lamc1	laminin subunit gamma 1	5998	36.5145	74.5436	27.233	24.2075	30.8686	32.3817
ENSRNOG00000002682	Zfp692	zinc finger protein 692	2196	18.7137	0	10.2566	11.2968	12.833	12.6289
ENSRNOG00000002693	Nme1	NME/NM23 nucleoside diphosphate kinase 1	736	94.0249	298.174	231.304	236.696	186.599	192.024
ENSRNOG00000002695	Tfb2m	transcription factor B2, mitochondrial	2067	9.12863	4.14131	9.90291	23.4006	9.01779	12.3051
ENSRNOG00000002697	Mtmr1	myotubularin related protein 1	3514	10.9544	12.4239	10.9639	12.6417	9.71147	8.41925
ENSRNOG00000002705	Vps4b	vacuolar protein sorting 4 homolog B	2822	37.8838	53.837	40.6726	50.5668	42.6611	35.6199
ENSRNOG00000002708	Phf8	PHD finger protein 8	6480	18.2573	8.28262	33.5991	65.0913	41.2737	45.3344
ENSRNOG00000002711	Nuf2	NUF2, NDC80 kinetochore complex component	1890	153.361	409.99	209.729	696.639	712.405	624.967
ENSRNOG00000002713	Zfp672	zinc finger protein 672	2921	10.9544	0	23.6962	17.4832	30.8686	21.3719
ENSRNOG00000002714	Mettl22	methyltransferase like 22	1366	12.7801	8.28262	8.84188	11.2968	9.36463	11.9812
ENSRNOG00000002721	Ndufb4	NADH:ubiquinone oxidoreductase subunit B4	454	235.062	360.294	172.947	179.136	195.27	178.423
ENSRNOG00000002722	Sec14l1	SEC14-like lipid binding 1	2946	75.3112	41.4131	126.616	138.252	116.191	114.631
ENSRNOG00000002724	Prpsap2	phosphoribosyl pyrophosphate synthetase-associated protein 2	1836	75.7676	4.14131	113.176	114.851	91.2184	114.631
ENSRNOG00000002730	Rgs5	regulator of G-protein signaling 5	818	0	0	0.70735	3.76561	5.20257	8.74306
ENSRNOG00000002735	Dhx9	DExH-box helicase 9	4205	151.992	219.489	189.57	204.957	174.46	211.129
ENSRNOG00000002736	Rabgap1l	RAB GTPase activating protein 1-like	3724	58.4232	49.6957	42.7947	16.4073	32.2559	24.6101
ENSRNOG00000002746	Fstl1	follistatin-like 1	3130	251.95	716.447	179.313	262.517	315.623	278.483
ENSRNOG00000002748	Ccdc43	coiled-coil domain containing 43	2281	42.4481	41.4131	67.552	79.0779	68.3271	84.1925
ENSRNOG00000002749	Spag9	sperm associated antigen 9	7367	122.78	95.2501	119.189	186.667	172.725	162.232
ENSRNOG00000002750	Rc3h1	ring finger and CCCH-type domains 1	5774	19.6266	24.8479	14.5007	13.1797	13.5267	15.2194
ENSRNOG00000002753	Adam11	ADAM metallopeptidase domain 11	5220	26.0166	49.6957	16.6227	1.34486	1.38735	3.23817
ENSRNOG00000002755	Pafah1b1	platelet-activating factor acetylhydrolase 1b, regulatory subunit 1	6639	228.216	198.783	274.452	272.738	255.62	249.015
ENSRNOG00000002757	Tada2a	transcriptional adaptor 2A	2101	108.174	53.837	79.9306	114.313	131.105	134.708
ENSRNOG00000002759	Lias	lipoic acid synthetase	1586	15.5187	33.1305	17.6838	10.7589	13.1798	11.9812
ENSRNOG00000002763	Ulk2	unc-51 like autophagy activating kinase 2	5638	27.3859	33.1305	48.4535	37.6561	33.2965	30.115
ENSRNOG00000002764	Mettl16	methyltransferase like 16	2827	57.5104	70.4023	47.7462	49.7599	61.3903	56.0204
ENSRNOG00000002767	Dlg3	discs large MAGUK scaffold protein 3	6064	64.3569	24.8479	46.6851	38.4631	57.5751	51.8107
ENSRNOG00000002768	Tmem114	transmembrane protein 114	1449	10.9544	20.7066	8.84188	0	0.693676	0
ENSRNOG00000002773	Rgs4	regulator of G-protein signaling 4	2917	501.162	1051.89	672.337	1449.76	1300.64	1295.59
ENSRNOG00000002775	Npl	N-acetylneuraminate pyruvate lyase	2526	6.39004	12.4239	9.90291	6.45534	3.46838	4.20962
ENSRNOG00000002778	Aatf	apoptosis antagonizing transcription factor	1789	33.3195	24.8479	39.2579	67.7811	67.9803	70.916
ENSRNOG00000002781	Kdsr	3-ketodihydrosphingosine reductase	1921	16.4315	57.9783	8.13453	5.11048	8.32411	10.0383
ENSRNOG00000002790	Abcb7	ATP binding cassette subfamily B member 7	2379	3.19502	12.4239	6.01248	5.11048	2.42787	3.23817
ENSRNOG00000002795	Cog1	component of oligomeric golgi complex 1	2994	41.9917	124.239	26.172	21.2488	19.7698	24.2863
ENSRNOG00000002810	Gfpt2	glutamine-fructose-6-phosphate transaminase 2	2995	12.3237	0	22.9889	14.5245	9.01779	9.06688
ENSRNOG00000002813	Dars2	aspartyl-tRNA synthetase 2 (mitochondrial)	2283	11.8672	12.4239	20.1595	21.2488	17.3419	21.6957
ENSRNOG00000002818	Eftud2	elongation factor Tu GTP binding domain containing 2	5342	72.5726	111.815	82.0526	87.416	76.6512	87.7544
ENSRNOG00000002821	Phlpp1	PH domain and leucine rich repeat protein phosphatase 1	6091	17.3444	12.4239	20.1595	31.4698	26.3597	29.4674
ENSRNOG00000002823	Mapk9	mitogen-activated protein kinase 9	4000	74.3983	70.4023	64.7226	73.4295	60.6967	61.5253
ENSRNOG00000002826	Hsd17b7	hydroxysteroid (17-beta) dehydrogenase 7	3940	29.6681	33.1305	32.5381	62.4016	58.9625	47.6011
ENSRNOG00000002827	Rbfox1	RNA binding protein, fox-1 homolog 1	4479	5.02075	8.28262	2.47573	7.26226	8.67095	5.50489
ENSRNOG00000002828	Tob1	transducer of ErbB-2.1	2028	70.7469	103.533	87.3578	111.086	71.1018	74.8018
ENSRNOG00000002833	Gsk3b	glycogen synthase kinase 3 beta	2039	66.1826	86.9675	69.3203	84.9953	71.7955	75.4494
ENSRNOG00000002835	Luc7l3	LUC7-like 3 pre-mRNA splicing factor	3331	364.689	140.805	318.661	475.812	473.087	498.031
ENSRNOG00000002838	Pdzd11	PDZ domain containing 11	2062	20.9959	37.2718	23.3426	25.8214	24.9723	25.9054
ENSRNOG00000002840	Atp5b	ATP synthase, H+ transporting, mitochondrial F1 complex, beta polypeptide	1773	245.104	165.652	466.144	578.022	492.857	550.489
ENSRNOG00000002841	Cdc42bpa	CDC42 binding protein kinase alpha	6358	58.8797	115.957	56.588	48.1461	52.3725	54.0775
ENSRNOG00000002844	Usp27x	ubiquitin specific peptidase 27, X-linked	1881	9.12863	4.14131	7.78085	4.30356	4.85573	3.23817
ENSRNOG00000002848	Maoa	monoamine oxidase A	2083	63.444	136.663	74.6255	190.164	210.184	190.081
ENSRNOG00000002851	Fam104a	family with sequence similarity 104, member A	2808	114.564	198.783	100.09	144.169	119.312	107.507
ENSRNOG00000002855	Rfc1	replication factor C subunit 1	4723	194.896	277.468	178.606	249.606	295.853	272.006
ENSRNOG00000002860	Ccdc181	coiled-coil domain containing 181	1909	78.9627	178.076	66.4909	79.8848	85.3222	76.097
ENSRNOG00000002862	Clcn5	chloride voltage-gated channel 5	2948	0.912863	0	1.4147	4.03459	6.58992	3.56199
ENSRNOG00000002864	Nacc1	nucleus accumbens associated 1	4186	25.1037	157.37	16.6227	16.1383	19.0761	16.5147
ENSRNOG00000002871	Rbm25l1	RNA binding motif protein 25-like 1	3437	132.822	62.1197	89.4798	119.424	188.68	170.004
ENSRNOG00000002874	Rbm25	RNA binding motif protein 25	948	21.9087	8.28262	12.7323	17.4832	14.2204	14.8956
ENSRNOG00000002875	Klhl20	kelch-like family member 20	4866	20.9959	20.7066	34.6602	59.4429	39.8864	38.5342
ENSRNOG00000002876	Eef2kmt	eukaryotic elongation factor 2 lysine methyltransferase	1672	4.10788	8.28262	3.89043	4.8415	3.46838	5.18107
ENSRNOG00000002879	Psen2	presenilin 2	2058	56.5975	49.6957	59.4174	54.3324	48.2105	58.9347
ENSRNOG00000002881	Ddr2	discoidin domain receptor tyrosine kinase 2	3742	9.58506	4.14131	2.8294	5.37945	3.46838	7.44779
ENSRNOG00000002882	Zcchc2	zinc finger CCHC-type containing 2	5396	20.9959	4.14131	18.0374	21.5178	28.7876	31.0864
ENSRNOG00000002883	Alg1	ALG1, chitobiosyldiphosphodolichol beta-mannosyltransferase	1816	19.6266	0	31.1234	23.4006	23.9318	23.9625
ENSRNOG00000002884	Blzf1	basic leucine zipper nuclear factor 1	2297	14.1494	0	16.6227	21.2488	13.8735	15.2194
ENSRNOG00000002886	Myh10	myosin heavy chain 10	7630	350.083	422.414	366.408	355.851	439.444	382.752
ENSRNOG00000002894	Mnt	MAX network transcriptional repressor	4566	252.863	575.642	203.717	218.137	214.346	181.338
ENSRNOG00000002895	Nagpa	N-acetylglucosamine-1-phosphodiester alpha-N-acetylglucosaminidase	2137	17.3444	8.28262	19.0985	28.7801	31.2154	36.9152
ENSRNOG00000002896	Prdx6	peroxiredoxin 6	2030	562.78	207.066	484.535	154.659	156.077	172.271
ENSRNOG00000002898	Nme7	NME/NM23 family member 7	1394	8.21577	0	16.6227	22.8627	13.1798	21.3719
ENSRNOG00000002899	Akap10	A-kinase anchoring protein 10	3461	10.9544	4.14131	10.2566	11.5658	8.32411	9.3907
ENSRNOG00000002903	Specc1	sperm antigen with calponin homology and coiled-coil domains 1	7438	51.1203	66.261	61.5395	67.2431	71.7955	60.23
ENSRNOG00000002907	Plekha6	pleckstrin homology domain containing A6	5846	80.332	107.674	65.0762	52.4496	59.3093	46.9535
ENSRNOG00000002908	Slc35a4	solute carrier family 35, member A4	2481	149.71	360.294	131.567	98.1749	104.051	106.212
ENSRNOG00000002912	Parn	poly(A)-specific ribonuclease	4191	58.8797	24.8479	67.9056	161.115	92.2589	94.2308
ENSRNOG00000002914	Trmt1	tRNA methyltransferase 1	2080	81.2448	149.087	67.9056	55.4083	59.3093	67.0301
ENSRNOG00000002915	Trim11	tripartite motif-containing 11	2323	16.888	20.7066	15.208	22.8627	16.9951	20.0767
ENSRNOG00000002926	Uap1	UDP-N-acetylglucosamine pyrophosphorylase 1	2249	0.912863	0	13.086	51.3737	29.8281	28.4959
ENSRNOG00000002928	Guk1	guanylate kinase 1	951	362.863	397.566	306.636	268.703	311.807	286.902
ENSRNOG00000002930	Ppl	periplakin	6281	94.0249	178.076	89.4798	98.4439	114.11	112.041
ENSRNOG00000002934	Atp1b1	ATPase Na+/K+ transporting subunit beta 1	2664	1484.77	799.273	1296.93	774.372	839.348	877.544
ENSRNOG00000002935	Ankrd40	ankyrin repeat domain 40	3382	32.4066	37.2718	38.5506	51.1048	52.7194	42.42
ENSRNOG00000002940	Ankrd17	ankyrin repeat domain 17	10584	203.112	165.652	233.779	215.716	256.313	228.291
ENSRNOG00000002943	Mrpl55	mitochondrial ribosomal protein L55	945	154.73	236.055	149.605	105.168	127.29	115.603
ENSRNOG00000002944	RGD1304587	similar to RIKEN cDNA 2310033P09	1265	128.257	28.9892	175.423	96.8301	106.132	116.574
ENSRNOG00000002949	Pgs1	phosphatidylglycerophosphate synthase 1	2258	172.075	521.805	137.226	83.6504	96.7678	83.8686
ENSRNOG00000002956	Stim2	stromal interaction molecule 2	3392	73.0291	231.913	76.0402	78.271	90.8716	87.1068
ENSRNOG00000002959	Shroom4	shroom family member 4	8376	0.456432	4.14131	1.06103	4.8415	6.93676	7.44779
ENSRNOG00000002963	C1ql1	complement C1q like 1	1236	16.4315	4.14131	14.5007	29.049	23.585	28.4959
ENSRNOG00000002970	Zswim7	zinc finger, SWIM-type containing 7	700	3.19502	12.4239	4.2441	2.9587	5.89625	2.59054
ENSRNOG00000002977	Ttc19	tetratricopeptide repeat domain 19	2194	49.751	12.4239	32.5381	36.8492	42.3142	41.1248
ENSRNOG00000002980	Tsr1	TSR1, ribosome maturation factor	4610	216.805	327.164	192.753	234.813	212.959	201.738
ENSRNOG00000002983	Nf1x	nuclear factor 1 X	1747	243.734	153.228	254.292	261.172	301.749	287.873
ENSRNOG00000002989	Nmt1	N-myristoyltransferase 1	2204	349.17	484.533	270.562	278.655	307.299	286.578
ENSRNOG00000002991	Srr	serine racemase	2032	6.39004	0	6.01248	3.76561	6.24308	3.56199
ENSRNOG00000002997	Slc9a3r2	SLC9A3 regulator 2	2146	123.237	182.218	91.2482	93.0645	94.6868	90.0212
ENSRNOG00000002999	Timmdc1	translocase of inner mitochondrial membrane domain containing 1	1328	22.8216	24.8479	23.3426	16.1383	22.1976	24.6101
ENSRNOG00000003003	Tbc1d19	TBC1 domain family, member 19	1908	9.58506	28.9892	6.36615	6.72431	6.24308	5.82871
ENSRNOG00000003011	Gadd45gip1	GADD45G interacting protein 1	1212	40.166	107.674	69.3203	81.7676	56.8814	64.4396
ENSRNOG00000003013	Rpgr	retinitis pigmentosa GTPase regulator	2669	3.65145	8.28262	6.36615	8.87609	11.0988	8.74306
ENSRNOG00000003014	Poglut1	protein O-glucosyltransferase 1	3263	39.2531	53.837	58.7101	74.5054	57.922	54.4013
ENSRNOG00000003019	Ubn1	ubinuclein 1	6379	522.614	381.001	459.778	479.578	494.591	480.221
ENSRNOG00000003025	Rn50_X_0749.3		1386	23.278	149.087	19.8058	18.8281	24.6255	18.4576
ENSRNOG00000003026	Rad23a	RAD23 homolog A, nucleotide excision repair protein	1608	29.2116	41.4131	30.7697	40.8838	36.0712	30.115
ENSRNOG00000003029	Calr	calreticulin	1865	1314.52	2911.34	1300.11	834.353	825.821	871.068
ENSRNOG00000003031	Atp2b4	ATPase plasma membrane Ca2+ transporting 4	8531	307.178	306.457	222.108	277.042	383.603	351.342
ENSRNOG00000003033	Plcd3	phospholipase C, delta 3	2933	27.3859	8.28262	34.3065	26.6283	33.9901	32.0579
ENSRNOG00000003038	Sft2d2	SFT2 domain containing 2	5203	219.087	107.674	174.716	168.915	158.505	136.975
ENSRNOG00000003039	Wnt3a	wingless-type MMTV integration site family, member 3A	2631	11.8672	8.28262	11.3176	9.95198	5.89625	7.12398
ENSRNOG00000003041	Smg6	SMG6 nonsense mediated mRNA decay factor	6126	9.58506	8.28262	11.6713	16.1383	12.833	14.248
ENSRNOG00000003042	Mettl13	methyltransferase like 13	3598	23.7344	20.7066	28.6477	37.3872	31.5623	34.6484
ENSRNOG00000003048	Tiprl	TOR signaling pathway regulator	1738	26.473	20.7066	50.5756	63.2085	63.4714	67.354
ENSRNOG00000003049	Hsd17b10	hydroxysteroid (17-beta) dehydrogenase 10	931	172.988	190.5	163.752	157.887	163.708	159.966
ENSRNOG00000003050	Tbc1d9b	TBC1 domain family member 9B	5645	210.415	86.9675	147.836	127.762	156.077	161.261
ENSRNOG00000003052	Cox18	COX18, cytochrome c oxidase assembly factor	1338	0.456432	0	4.95145	4.57253	2.42787	3.88581
ENSRNOG00000003062	Rn50_X_0733.2		1587	77.1369	12.4239	59.7711	56.4842	69.7144	68.3254
ENSRNOG00000003063	Phka1	phosphorylase kinase, alpha 1	6524	22.8216	12.4239	35.3675	30.9318	25.666	26.553
ENSRNOG00000003065	Glyr1	glyoxylate reductase 1 homolog	3478	40.6224	45.5544	53.0513	87.954	57.5751	54.4013
ENSRNOG00000003068	Mrnip	MRN complex interacting protein	1266	4.56432	0	8.13453	7.8002	7.97728	6.15253
ENSRNOG00000003070	Pigl	phosphatidylinositol glycan anchor biosynthesis, class L	1585	7.75934	4.14131	4.95145	2.15178	4.16206	4.20962
ENSRNOG00000003071	Vamp4	vesicle-associated membrane protein 4	3275	87.6349	74.5436	63.6615	95.7542	108.907	90.6688
ENSRNOG00000003075	Tmem39a	transmembrane protein 39a	2075	45.1867	66.261	38.5506	36.8492	35.3775	22.0196
ENSRNOG00000003076	Rbms2	RNA binding motif, single stranded interacting protein 2	1518	23.7344	0	38.9043	27.7042	27.747	29.4674
ENSRNOG00000003078	Dcaf6	DDB1 and CUL4 associated factor 6	3019	108.631	360.294	74.2718	75.0433	72.836	66.0587
ENSRNOG00000003081	Ribc1	RIB43A domain with coiled-coils 1	2843	15.0622	8.28262	15.9154	18.5591	15.2609	17.8099
ENSRNOG00000003084	Parp1	poly (ADP-ribose) polymerase 1	3886	235.062	467.968	249.341	289.683	284.06	269.74
ENSRNOG00000003086	Cenpv	centromere protein V	753	0	0	16.2691	36.8492	8.67095	13.2765
ENSRNOG00000003099	Ubqln2	ubiquilin 2	3392	32.8631	33.1305	42.7947	72.0846	32.9496	33.0293
ENSRNOG00000003104	Trpv2	transient receptor potential cation channel, subfamily V, member 2	2798	37.4274	0	39.6116	41.9597	44.7421	46.9535
ENSRNOG00000003108	Acbd4	acyl-CoA binding domain containing 4	1786	32.4066	12.4239	39.9653	38.732	38.499	51.1631
ENSRNOG00000003109	Btbd17	BTB domain containing 17	2749	47.4689	20.7066	37.1359	0.806917	1.04051	0.647634
ENSRNOG00000003116	Dph1	diphthamide biosynthesis 1	4875	28.7552	16.5652	31.4771	19.904	24.6255	22.6672
ENSRNOG00000003117	Psmd12	proteasome 26S subunit, non-ATPase 12	1968	161.12	91.1088	203.717	207.647	203.594	192.995
ENSRNOG00000003121	Rtn4rl1	reticulon 4 receptor-like 1	3455	20.9959	49.6957	36.7822	64.8224	38.499	36.5913
ENSRNOG00000003123	Rpa1	replication protein A1	6085	99.5021	95.2501	127.677	135.562	129.024	126.613
ENSRNOG00000003125	Rogdi	rogdi homolog	1529	180.747	115.957	153.849	168.108	174.806	166.442
ENSRNOG00000003127	Spryd4	SPRY domain containing 4	1478	19.6266	8.28262	26.8793	29.049	23.2381	21.0481
ENSRNOG00000003129	Zfp496	zinc finger protein 496	3666	36.971	24.8479	37.1359	48.415	39.5395	36.2675
ENSRNOG00000003131	Traf7	TNF receptor associated factor 7	2615	45.1867	82.8262	48.4535	49.222	50.6384	40.801
ENSRNOG00000003139	Smc1a	structural maintenance of chromosomes 1A	3696	411.245	1010.48	365.7	402.114	467.538	444.925
ENSRNOG00000003144	Gprc5c	G protein-coupled receptor, class C, group 5, member C	4551	81.2448	82.8262	77.8085	50.2978	51.332	52.4584
ENSRNOG00000003147	Sqstm1	sequestosome 1	2027	581.037	115.957	616.456	467.474	451.93	466.621
ENSRNOG00000003148	Timp2	TIMP metallopeptidase inhibitor 2	1661	83.527	128.381	96.5533	119.962	128.677	109.45
ENSRNOG00000003149	Farsa	phenylalanyl-tRNA synthetase, alpha subunit	1793	607.967	1871.87	408.849	281.883	356.55	341.303
ENSRNOG00000003150	Mpc2	mitochondrial pyruvate carrier 2	384	0.912863	0	5.6588	49.7599	4.50889	5.82871
ENSRNOG00000003151	Bfar	bifunctional apoptosis regulator	2763	62.5311	66.261	61.5395	125.879	80.4664	71.2398
ENSRNOG00000003163	Sdhc	succinate dehydrogenase complex subunit C	1148	109.087	95.2501	130.152	175.908	126.596	131.146
ENSRNOG00000003174	Tapt1	transmembrane anterior posterior transformation 1	3749	17.8008	16.5652	47.0388	76.6572	55.1472	59.9062
ENSRNOG00000003177	Mat2b	methionine adenosyltransferase 2B	2028	83.527	28.9892	84.5284	108.396	94.3399	94.5546
ENSRNOG00000003178	Mageh1	MAGE family member H1	1249	71.2033	16.5652	112.115	187.205	158.505	140.537
ENSRNOG00000003185	Acbd3	acyl-CoA binding domain containing 3	3599	64.8133	103.533	79.9306	128.031	83.9348	67.6778
ENSRNOG00000003186	Anks3	ankyrin repeat and sterile alpha motif domain containing 3	4437	13.6929	8.28262	7.0735	11.8348	12.4862	13.9241
ENSRNOG00000003187	LOC102552920	armadillo repeat-containing X-linked protein 5-like	1704	123.693	244.337	68.2593	50.2978	58.9625	75.4494
ENSRNOG00000003189	Cited1	Cbp/p300-interacting transactivator with Glu/Asp-rich carboxy-terminal domain 1	1667	36.5145	16.5652	56.588	51.9117	47.5168	54.4013
ENSRNOG00000003191	Bhlhb9	basic helix-loop-helix domain containing, class B, 9	2701	88.0913	165.652	57.2954	65.6293	82.8943	69.2969
ENSRNOG00000003195	Caskin1	CASK interacting protein 1	5933	101.328	161.511	58.3564	55.9463	60.003	64.1158
ENSRNOG00000003201	Rps4x	ribosomal protein S4, X-linked	1317	9.58506	8.28262	68.2593	123.189	49.5978	73.5065
ENSRNOG00000003203	Hexim1	hexamethylene bis-acetamide inducible 1	2111	119.585	28.9892	137.933	192.853	118.965	132.765
ENSRNOG00000003206	Actr3	ARP3 actin related protein 3 homolog	2466	154.73	231.913	237.316	362.575	288.222	272.33
ENSRNOG00000003207	Fmnl1	formin-like 1	3874	37.4274	4.14131	34.6602	31.7388	38.1522	44.3629
ENSRNOG00000003208	Ercc6l	ERCC excision repair 6 like, spindle assembly checkpoint helicase	3959	30.1245	28.9892	29.7087	35.7733	33.9901	37.5628
ENSRNOG00000003211	Srp9	signal recognition particle 9	1328	81.2448	120.098	80.9916	189.088	63.1245	62.8205
ENSRNOG00000003213	Helz	helicase with zinc finger	6193	46.556	37.2718	54.466	54.3324	62.084	60.23
ENSRNOG00000003214	AABR07029742.1		1773	170.249	393.424	174.008	82.8435	97.4615	99.4119
ENSRNOG00000003215	Zfp287	zinc finger protein 287	2289	5.47718	8.28262	3.53675	3.49664	4.16206	5.50489
ENSRNOG00000003217	Lgals3bp	galectin 3 binding protein	2198	151.079	314.74	109.993	72.8915	83.2411	84.1925
ENSRNOG00000003219	Trim16	tripartite motif-containing 16	4014	18.2573	8.28262	34.6602	30.1249	26.0129	23.3148
ENSRNOG00000003220	H3f3a	H3 histone family member 3A	411	2.28216	0	13.4397	13.4486	16.9951	16.5147
ENSRNOG00000003223	Degs1	delta(4)-desaturase, sphingolipid 1	1437	44.7303	16.5652	74.9791	89.8368	72.836	72.2112
ENSRNOG00000003224	Nudt16l1	nudix hydrolase 16 like 1	1263	151.079	33.1305	218.925	234.275	205.675	224.729
ENSRNOG00000003226	Mprip	myosin phosphatase Rho interacting protein	7742	195.809	186.359	207.961	179.674	208.45	202.386
ENSRNOG00000003228	Mid1ip1	MID1 interacting protein 1	1895	156.1	49.6957	156.678	200.384	211.918	180.042
ENSRNOG00000003229	Tspan7	tetraspanin 7	1703	79.4191	33.1305	59.4174	236.158	125.209	87.4306
ENSRNOG00000003235	Mgat4b	mannosyl (alpha-1,3-)-glycoprotein beta-1,4-N-acetylglucosaminyltransferase, isozyme B	2395	195.809	306.457	140.409	115.389	160.586	131.146
ENSRNOG00000003237	Tp53bp2	tumor protein p53 binding protein, 2	4241	13.6929	4.14131	23.6962	31.2008	16.9951	18.1338
ENSRNOG00000003239	Cant1	calcium activated nucleotidase 1	2670	69.834	78.6849	52.6976	47.0702	47.17	59.2585
ENSRNOG00000003243	Wdr81	WD repeat domain 81	6895	42.9046	57.9783	34.3065	24.4765	24.2787	31.7341
ENSRNOG00000003247	Sde2	SDE2 telomere maintenance homolog	3223	113.651	20.7066	145.361	148.473	141.163	128.555
ENSRNOG00000003248	Mpzl1	myelin protein zero-like 1	2301	83.527	49.6957	78.8696	71.8156	66.5929	62.4967
ENSRNOG00000003253	Qdpr	quinoid dihydropteridine reductase	1330	268.838	335.446	242.621	301.249	318.05	331.265
ENSRNOG00000003254	Il23a	interleukin 23 subunit alpha	1541	3.19502	0	4.59778	8.06917	3.81522	5.50489
ENSRNOG00000003256	Ccng1	cyclin G1	3239	182.116	186.359	286.477	560.001	374.932	420.962
ENSRNOG00000003258	Cdc73	cell division cycle 73	2069	28.2988	49.6957	30.7697	36.0423	26.7065	27.5245
ENSRNOG00000003259	C1qtnf1	C1q and tumor necrosis factor related protein 1	3704	642.656	1412.19	393.641	282.959	352.041	310.217
ENSRNOG00000003261	Usp9x	ubiquitin specific peptidase 9, X-linked	12259	400.291	1143	294.965	235.889	297.934	282.045
ENSRNOG00000003264	Nat9	N-acetyltransferase 9	1316	55.2282	62.1197	40.319	31.2008	31.2154	31.0864
ENSRNOG00000003267	Pycr2	pyrroline-5-carboxylate reductase family, member 2	1613	120.042	20.7066	199.826	151.431	161.973	177.128
ENSRNOG00000003269	Atp6v0e1	ATPase H+ transporting V0 subunit e1	2323	240.996	4.14131	291.075	206.033	180.356	182.957
ENSRNOG00000003273	Spata20	spermatogenesis associated 20	2594	7.30291	4.14131	8.84188	2.9587	2.7747	3.88581
ENSRNOG00000003276	Myo1d	myosin ID	5277	52.0332	91.1088	106.81	93.3334	91.9121	91.3164
ENSRNOG00000003278	Map3k14	mitogen-activated protein kinase kinase kinase 14	4206	20.9959	49.6957	12.3786	13.9866	13.8735	10.686
ENSRNOG00000003280	Grin2c	glutamate ionotropic receptor NMDA type subunit 2C	4669	157.012	103.533	88.7725	45.1874	62.7777	70.5921
ENSRNOG00000003281	Mcm9	minichromosome maintenance 9 homologous recombination repair factor	6104	7.30291	16.5652	1.76838	7.53123	6.58992	9.3907
ENSRNOG00000003289	Lap3	leucine aminopeptidase 3	2186	31.9502	28.9892	58.3564	101.672	64.165	71.8874
ENSRNOG00000003291	Creg1	cellular repressor of E1A-stimulated genes 1	2105	323.154	323.022	394.702	585.822	459.907	491.554
ENSRNOG00000003300	Btg2	BTG anti-proliferation factor 2	2562	190.332	28.9892	479.937	272.738	146.366	203.357
ENSRNOG00000003302	Flcn	folliculin	3047	26.473	0	49.5145	45.4563	38.499	51.1631
ENSRNOG00000003307	Gcdh	glutaryl-CoA dehydrogenase	1875	30.1245	24.8479	22.6352	30.3939	22.5445	23.6387
ENSRNOG00000003310	Tmem63a	transmembrane protein 63a	3672	66.1826	149.087	64.7226	49.4909	62.4308	54.7251
ENSRNOG00000003328	Cdip1	cell death-inducing p53 target 1	2579	91.7427	74.5436	83.1137	101.134	93.2994	79.9828
ENSRNOG00000003329	Ppm1d	protein phosphatase, Mg2+/Mn2+ dependent, 1D	2909	33.7759	37.2718	58.3564	64.0154	61.3903	64.7634
ENSRNOG00000003330	Acsf2	acyl-CoA synthetase family member 2	3083	63.9004	20.7066	59.0638	35.2354	41.9674	34.6484
ENSRNOG00000003332	Nt5m	5',3'-nucleotidase, mitochondrial	1315	5.93361	4.14131	4.2441	4.57253	4.85573	4.20962
ENSRNOG00000003334	Klhl21	kelch-like family member 21	3830	23.278	4.14131	44.2094	44.9184	30.8686	29.1435
ENSRNOG00000003338	Pmp22	peripheral myelin protein 22	1982	1.82573	0	2.47573	9.14506	7.97728	5.50489
ENSRNOG00000003343	Canx	calnexin	4986	1141.08	1300.37	1063.15	1029.9	1001.67	1003.83
ENSRNOG00000003346	Fancb	Fanconi anemia, complementation group B	3127	2.73859	0	2.47573	9.68301	4.85573	4.53344
ENSRNOG00000003350	Mospd2	motile sperm domain containing 2	3006	4.56432	4.14131	8.84188	47.0702	12.4862	19.7528
ENSRNOG00000003357	Col3a1	collagen type III alpha 1 chain	4765	3.19502	4.14131	9.19556	11.8348	9.36463	5.18107
ENSRNOG00000003359	Ogt	O-linked N-acetylglucosamine (GlcNAc) transferase	5485	64.3569	16.5652	60.1248	70.7398	64.8587	81.9257
ENSRNOG00000003384	Hs3st3b1	heparan sulfate-glucosamine 3-sulfotransferase 3B1	3789	3.19502	4.14131	4.59778	10.7589	4.16206	4.85726
ENSRNOG00000003385	Glrx2	glutaredoxin 2	474	16.888	24.8479	42.0873	63.4775	37.1117	45.6582
ENSRNOG00000003386	Rbfox3	RNA binding protein, fox-1 homolog 3	1628	138.299	62.1197	93.0166	1.61383	1.04051	2.26672
ENSRNOG00000003388	Cenpf	centromere protein F	10069	248.755	865.534	254.292	252.027	437.71	370.447
ENSRNOG00000003392	Grsf1	G-rich RNA sequence binding factor 1	2971	151.992	227.772	130.152	147.666	139.776	135.032
ENSRNOG00000003395	Cby3	chibby family member 3	2096	6.39004	0	5.30513	2.42075	4.16206	4.20962
ENSRNOG00000003397	Adprm	ADP-ribose/CDP-alcohol diphosphatase, manganese-dependent	1333	17.3444	4.14131	22.9889	34.9664	31.9091	27.2006
ENSRNOG00000003399	Hnrnph1	heterogeneous nuclear ribonucleoprotein H1	2811	483.361	364.435	464.729	455.908	438.403	451.077
ENSRNOG00000003402	Stx6	syntaxin 6	4678	61.1618	78.6849	83.1137	100.596	71.1018	79.9828
ENSRNOG00000003403	Slc35f5	solute carrier family 35, member F5	2716	23.278	16.5652	25.1109	79.8848	37.8053	45.3344
ENSRNOG00000003424	Elac2	elaC ribonuclease Z 2	2919	26.9295	8.28262	18.3911	23.1316	22.8913	19.429
ENSRNOG00000003428	Rufy3	RUN and FYVE domain containing 3	3646	73.9419	107.674	59.7711	52.1807	39.5395	53.7536
ENSRNOG00000003434	Trove2	TROVE domain family, member 2	3717	24.6473	37.2718	23.6962	18.8281	23.2381	24.9339
ENSRNOG00000003457	Bicdl2	BICD family like cargo adaptor 2	5635	34.6888	4.14131	35.0138	10.7589	9.01779	9.06688
ENSRNOG00000003461	Zfp330	zinc finger protein 330	2404	63.444	28.9892	87.7115	115.658	97.8083	104.593
ENSRNOG00000003463	Srebf1	sterol regulatory element binding transcription factor 1	4435	10.4979	8.28262	33.2455	53.5255	20.1166	25.9054
ENSRNOG00000003464	Hid1	HID1 domain containing	3469	70.2905	20.7066	64.3689	57.5601	63.4714	51.1631
ENSRNOG00000003469	MAST1	microtubule associated serine/threonine kinase 1	4713	17.8008	12.4239	23.3426	17.2142	26.7065	25.5816
ENSRNOG00000003470	Fundc1	FUN14 domain containing 1	2013	74.8548	37.2718	104.688	120.769	110.294	106.86
ENSRNOG00000003472	Atp11c	ATPase phospholipid transporting 11C	3587	54.3154	33.1305	40.319	52.7186	59.6561	60.8776
ENSRNOG00000003476	Slc6a4	solute carrier family 6 member 4	3286	88.5477	8.28262	102.566	23.9385	30.1749	25.5816
ENSRNOG00000003491	Prkca	protein kinase C, alpha	3810	9.58506	8.28262	19.8058	17.7522	16.3014	12.6289
ENSRNOG00000003494	Ppfia4	PTPRF interacting protein alpha 4	6377	12.7801	45.5544	5.6588	8.06917	6.24308	5.82871
ENSRNOG00000003495	Prpf8	pre-mRNA processing factor 8	7470	107.718	169.794	207.961	254.986	216.427	216.31
ENSRNOG00000003496	Tbc1d9	TBC1 domain family member 9	5838	10.9544	8.28262	13.4397	4.03459	2.7747	1.29527
ENSRNOG00000003497	Thoc6	THO complex 6	1450	25.5602	4.14131	62.6005	82.0366	60.6967	72.535
ENSRNOG00000003504	Rnaseh2a	ribonuclease H2, subunit A	1653	69.834	49.6957	60.4785	79.0779	81.1601	76.4208
ENSRNOG00000003506	Gosr2	golgi SNAP receptor complex member 2	2074	86.722	78.6849	80.9916	103.285	95.3805	91.9641
ENSRNOG00000003515	Ephx1	epoxide hydrolase 1	1922	17.8008	4.14131	18.3911	16.1383	21.8508	10.3621
ENSRNOG00000003517	Tbx2	T-box 2	1095	26.473	8.28262	21.5742	28.2421	27.4002	39.5057
ENSRNOG00000003520	Prdx2	peroxiredoxin 2	876	463.278	799.273	471.449	407.224	432.16	389.228
ENSRNOG00000003522	Mr1	major histocompatibility complex, class I-related	1566	15.0622	0	9.19556	5.37945	6.24308	5.18107
ENSRNOG00000003524	Lrrc59	leucine rich repeat containing 59	2802	134.647	169.794	118.835	126.955	114.457	104.269
ENSRNOG00000003526	Sytl4	synaptotagmin-like 4	2419	52.0332	115.957	44.5631	12.1038	14.914	13.6003
ENSRNOG00000003532	Magea11	melanoma antigen family A, 11	1664	19.6266	16.5652	29.7087	78.8089	90.1779	89.6973
ENSRNOG00000003536	Rufy1	RUN and FYVE domain containing 1	2666	37.8838	12.4239	65.4299	48.684	47.8637	59.5824
ENSRNOG00000003538	Adamts4	ADAM metallopeptidase with thrombospondin type 1 motif, 4	5637	0.912863	0	4.2441	4.30356	4.50889	3.56199
ENSRNOG00000003542	Hcfc1r1	host cell factor C1 regulator 1	294	33.3195	0	53.7586	26.6283	44.0484	46.9535
ENSRNOG00000003545	Uchl5	ubiquitin C-terminal hydrolase L5	2105	76.2241	57.9783	65.0762	73.6985	66.9397	79.659
ENSRNOG00000003546	Tnfrsf12a	TNF receptor superfamily member 12A	963	39.2531	0	62.2468	51.1048	40.5801	33.3532
ENSRNOG00000003549	Cnpy2	canopy FGF signaling regulator 2	998	41.5353	8.28262	79.5769	93.8714	73.5297	84.1925
ENSRNOG00000003550	Acbd6	acyl-CoA binding domain containing 6	1580	162.946	128.381	119.896	135.024	128.677	120.136
ENSRNOG00000003551	B4galt3	beta-1,4-galactosyltransferase 3	2010	112.739	45.5544	108.225	97.637	97.8083	89.6973
ENSRNOG00000003559	Ccdc112	coiled-coil domain containing 112	2220	148.797	198.783	128.384	29.049	24.2787	30.115
ENSRNOG00000003562	Susd4	sushi domain containing 4	2955	31.9502	8.28262	46.6851	87.1471	65.2056	73.8303
ENSRNOG00000003563	Blmh	bleomycin hydrolase	2598	280.249	111.815	286.477	211.681	241.052	253.549
ENSRNOG00000003567	Ppox	protoporphyrinogen oxidase	1808	21.4523	20.7066	29.0014	36.0423	34.337	44.6868
ENSRNOG00000003576	Ints2	integrator complex subunit 2	4499	12.7801	0	13.4397	7.8002	5.89625	6.47634
ENSRNOG00000003578	Fem1c	fem-1 homolog C	6772	23.7344	4.14131	31.4771	36.5803	22.1976	23.6387
ENSRNOG00000003581	Pou2f1	POU class 2 homeobox 1	2762	38.3403	45.5544	42.441	50.5668	66.5929	57.9633
ENSRNOG00000003583	Smyd2	SET and MYND domain containing 2	1575	41.5353	4.14131	94.0776	92.2576	76.6512	81.6019
ENSRNOG00000003587	Vegfd	vascular endothelial growth factor D	2940	3.19502	0	3.53675	89.5678	100.236	72.2112
ENSRNOG00000003592	Med28	mediator complex subunit 28	2089	117.759	37.2718	154.556	129.645	139.082	131.794
ENSRNOG00000003594	Tmem183a	transmembrane protein 183A	1894	154.73	178.076	147.836	155.735	140.469	131.794
ENSRNOG00000003595	Lhx4	LIM homeobox 4	2217	4.56432	4.14131	5.30513	15.3314	18.3824	17.1623
ENSRNOG00000003597	Tuba4a	tubulin, alpha 4A	1448	411.701	115.957	474.632	246.917	296.893	284.635
ENSRNOG00000003599	Utp3	UTP3, small subunit processome component homolog (S. cerevisiae)	1653	191.245	173.935	182.496	154.39	155.037	158.023
ENSRNOG00000003600	Pnpt1	polyribonucleotide nucleotidyltransferase 1	3441	7.75934	28.9892	6.01248	17.4832	11.7925	11.0098
ENSRNOG00000003601	RGD1564463	similar to Mdes protein	1727	70.7469	66.261	82.0526	5.11048	3.46838	1.61909
ENSRNOG00000003611	Dynlt3	dynein light chain Tctex-type 3	2145	205.851	207.066	183.204	299.904	281.286	253.549
ENSRNOG00000003614	Mgat5	mannosyl (alpha-1,6-)-glycoprotein beta-1,6-N-acetyl-glucosaminyltransferase	2691	5.47718	8.28262	4.95145	3.76561	4.50889	3.88581
ENSRNOG00000003625	Ubxn4	UBX domain protein 4	3325	272.033	277.468	337.76	534.986	409.269	388.581
ENSRNOG00000003626	Atp5h	ATP synthase, H+ transporting, mitochondrial Fo complex, subunit d	794	238.257	86.9675	384.799	423.632	329.843	339.36
ENSRNOG00000003629	Nvl	nuclear VCP-like	3881	46.0996	20.7066	26.5256	32.2767	35.7243	32.3817
ENSRNOG00000003634	Zfp354a	zinc finger protein 354A	2800	10.9544	0	16.6227	26.6283	15.9546	18.7814
ENSRNOG00000003635	Disp1	dispatched RND transporter family member 1	5031	11.4108	4.14131	11.3176	14.2555	14.2204	16.5147
ENSRNOG00000003649	Qsox1	quiescin sulfhydryl oxidase 1	3316	314.481	157.37	281.172	251.489	287.876	305.36
ENSRNOG00000003650	Nt5c	5', 3'-nucleotidase, cytosolic	782	25.1037	0	76.3938	53.7945	42.6611	48.2488
ENSRNOG00000003653	Fh	fumarate hydratase	1587	5.47718	0	40.6726	113.506	53.0662	61.8491
ENSRNOG00000003657	Pkmyt1	protein kinase, membrane associated tyrosine/threonine 1	2895	113.651	115.957	101.505	88.7609	109.948	119.812
ENSRNOG00000003661	Hn1	hematological and neurological expressed 1	1384	221.826	45.5544	333.516	328.953	354.468	323.817
ENSRNOG00000003673	Nup85	nucleoporin 85	2190	84.8963	45.5544	91.6019	105.437	107.52	115.927
ENSRNOG00000003674	Pir	pirin	1512	51.1203	33.1305	60.1248	129.376	96.421	106.536
ENSRNOG00000003679	Med13	mediator complex subunit 13	7024	92.6556	95.2501	57.6491	60.7878	65.8992	67.0301
ENSRNOG00000003682	Hook2	hook microtubule-tethering protein 2	2595	51.5768	12.4239	40.6726	41.4218	30.8686	38.5342
ENSRNOG00000003686	Tbl1x	transducin (beta)-like 1 X-linked	5226	135.104	153.228	115.298	110.548	134.226	128.879
ENSRNOG00000003687	Rgs2	regulator of G-protein signaling 2	868	8.6722	4.14131	36.4285	1.88281	1.73419	3.88581
ENSRNOG00000003689	Nono	non-POU domain containing, octamer-binding	3072	225.477	91.1088	358.627	397.272	334.699	402.505
ENSRNOG00000003691	Tmed7	transmembrane p24 trafficking protein 7	3435	26.473	24.8479	48.0998	151.7	48.9042	48.2488
ENSRNOG00000003699	Endov	endonuclease V	1354	8.21577	33.1305	6.71983	3.76561	7.63044	5.18107
ENSRNOG00000003703	Mcm6	minichromosome maintenance complex component 6	2917	84.8963	91.1088	124.494	158.963	173.419	144.422
ENSRNOG00000003706	Ufc1	ubiquitin-fold modifier conjugating enzyme 1	1037	136.929	165.652	165.52	164.342	159.199	169.033
ENSRNOG00000003707	Zmym3	zinc finger MYM-type containing 3	5740	21.9087	20.7066	22.9889	45.1874	29.1344	25.2577
ENSRNOG00000003712	Ppp4r3b	protein phosphatase 4, regulatory subunit 3B	5014	193.983	182.218	225.645	254.986	226.138	218.9
ENSRNOG00000003714	Clk4	CDC-like kinase 4	1389	20.5394	20.7066	14.147	23.1316	12.4862	22.6672
ENSRNOG00000003717	Cnih4	cornichon family AMPA receptor auxiliary protein 4	1665	61.1618	12.4239	129.445	108.396	95.0336	90.6688
ENSRNOG00000003719	Atpaf2	ATP synthase mitochondrial F1 complex assembly factor 2	1462	32.8631	4.14131	50.9292	37.3872	43.7016	46.9535
ENSRNOG00000003721	Paqr4	progestin and adipoQ receptor family member 4	4100	61.6183	169.794	43.1484	32.0077	39.5395	36.5913
ENSRNOG00000003723	Wdr26	WD repeat domain 26	6088	305.353	223.631	280.464	320.077	266.025	263.587
ENSRNOG00000003724	Mrpl27	mitochondrial ribosomal protein L27	694	245.56	401.707	217.51	200.653	191.455	206.919
ENSRNOG00000003726	Scml2	sex comb on midleg-like 2 (Drosophila)	4352	6.39004	0	8.84188	21.2488	10.752	13.6003
ENSRNOG00000003728	Xylt2	xylosyltransferase 2	3359	30.5809	33.1305	25.1109	21.7868	22.8913	25.9054
ENSRNOG00000003741	Nptx1	neuronal pentraxin 1	4722	151.079	107.674	128.03	6.72431	6.58992	6.80016
ENSRNOG00000003742	Cdkl5	cyclin-dependent kinase-like 5	2947	7.30291	20.7066	6.36615	7.8002	8.67095	7.12398
ENSRNOG00000003743	Dars	aspartyl-tRNA synthetase	2159	95.8506	111.815	80.9916	119.424	110.988	115.603
ENSRNOG00000003745	Atf3	activating transcription factor 3	2909	89.917	95.2501	418.044	61.5947	35.0306	66.7063
ENSRNOG00000003747	Asna1	arsA arsenite transporter, ATP-binding, homolog 1 (bacterial)	1348	47.4689	12.4239	66.8446	85.8022	60.003	69.9445
ENSRNOG00000003749	Xk	X-linked Kx blood group	5053	2.28216	0	16.2691	28.2421	20.1166	17.8099
ENSRNOG00000003755	Clgn	calmegin	2274	34.6888	74.5436	31.1234	39.001	38.1522	41.7724
ENSRNOG00000003762	Smarca1	SWI/SNF related, matrix associated, actin dependent regulator of chromatin, subfamily a, member 1	3948	112.282	66.261	82.0526	95.4852	108.213	105.241
ENSRNOG00000003763	Prdx4	peroxiredoxin 4	907	32.4066	37.2718	42.0873	112.162	67.6334	68.9731
ENSRNOG00000003767	Rps6kc1	ribosomal protein S6 kinase C1	3958	43.361	12.4239	42.7947	42.4976	48.9042	53.7536
ENSRNOG00000003772	Csrp2	cysteine and glycine-rich protein 2	1428	24.1909	0	29.355	13.1797	9.71147	15.867
ENSRNOG00000003773	Hmox2	heme oxygenase 2	1946	146.058	45.5544	177.545	144.707	164.748	147.661
ENSRNOG00000003782	Acot9	acyl-CoA thioesterase 9	1622	43.8174	37.2718	50.2219	53.2565	52.7194	52.4584
ENSRNOG00000003786	Tspan6	tetraspanin 6	1606	105.892	107.674	161.276	223.516	203.594	204.976
ENSRNOG00000003792	Med14	mediator complex subunit 14	9007	41.9917	37.2718	44.2094	42.4976	50.2915	51.1631
ENSRNOG00000003794	Nmral1	NmrA like redox sensor 1	1217	15.5187	16.5652	20.1595	25.2834	29.1344	30.115
ENSRNOG00000003795	Angel2	angel homolog 2	3539	15.5187	24.8479	25.1109	27.9731	25.3192	32.0579
ENSRNOG00000003797	Mrps7	mitochondrial ribosomal protein S7	997	117.303	111.815	124.494	82.8435	94.6868	95.5261
ENSRNOG00000003800	Rgs9	regulator of G-protein signaling 9	2423	20.9959	8.28262	21.9279	34.1595	38.499	46.3059
ENSRNOG00000003802	Pttg1	pituitary tumor-transforming 1	1044	315.394	430.696	256.061	273.276	367.995	332.884
ENSRNOG00000003803	Zdhhc17	zinc finger, DHHC-type containing 17	2886	9.12863	28.9892	8.84188	11.2968	15.6077	11.3336
ENSRNOG00000003815	Slc25a11	solute carrier family 25 member 11	1207	44.7303	37.2718	37.8432	22.5937	25.3192	30.115
ENSRNOG00000003816	Tada1	transcriptional adaptor 1	2254	57.9668	53.837	109.639	134.217	140.123	138.27
ENSRNOG00000003821	Rptor	regulatory associated protein of MTOR, complex 1	6699	26.9295	12.4239	37.1359	27.1662	33.9901	27.8483
ENSRNOG00000003822	Slu7	SLU7 homolog, splicing factor	2297	290.29	240.196	285.416	304.746	319.091	318.96
ENSRNOG00000003825	Wdr75	WD repeat domain 75	2699	23.278	41.4131	45.2704	89.0299	49.251	63.1443
ENSRNOG00000003827	Wipi1	WD repeat domain, phosphoinositide interacting 1	1916	78.5062	95.2501	76.0402	128.838	126.943	102.326
ENSRNOG00000003829	Ap3s1	adaptor-related protein complex 3, sigma 1 subunit	1285	24.1909	4.14131	35.7212	53.2565	34.6838	43.7153
ENSRNOG00000003831	Tdp1	tyrosyl-DNA phosphodiesterase 1	2570	8.6722	0	9.54923	12.6417	14.5672	7.77161
ENSRNOG00000003832	Vash2	vasohibin 2	3761	54.3154	45.5544	47.3925	45.4563	55.1472	46.9535
ENSRNOG00000003833	Nenf	neudesin neurotrophic factor	654	291.203	178.076	227.059	169.184	231.341	216.634
ENSRNOG00000003834	Map2k4	mitogen activated protein kinase kinase 4	1116	12.7801	24.8479	10.6103	6.72431	9.36463	11.0098
ENSRNOG00000003835	Slc43a2	solute carrier family 43 member 2	4492	19.6266	16.5652	9.90291	14.7935	12.833	11.0098
ENSRNOG00000003837	Mif4gd	MIF4G domain containing	1289	32.8631	0	61.5395	57.2911	62.084	61.5253
ENSRNOG00000003840	Slit2	slit guidance ligand 2	7665	9.58506	16.5652	22.6352	138.79	109.948	104.269
ENSRNOG00000003841	Kcnh1	potassium voltage-gated channel subfamily H member 1	4934	7.75934	12.4239	7.42718	0.537945	0.346838	0.323817
ENSRNOG00000003844	Dhx15	DEAH-box helicase 15	3007	57.9668	86.9675	67.552	71.8156	66.5929	58.9347
ENSRNOG00000003846	Pitpna	phosphatidylinositol transfer protein, alpha	1647	186.681	530.088	205.485	170.529	187.639	175.185
ENSRNOG00000003847	Gid4	GID complex subunit 4	4412	19.6266	8.28262	28.6477	42.2287	21.504	22.991
ENSRNOG00000003848	Med12	mediator complex subunit 12	7481	36.0581	8.28262	36.4285	40.3459	40.9269	47.9249
ENSRNOG00000003849	Stx8	syntaxin 8	841	61.6183	45.5544	57.6491	62.1326	61.7372	51.8107
ENSRNOG00000003853	Scoc	short coiled-coil protein	1692	245.104	86.9675	297.441	322.767	317.704	314.75
ENSRNOG00000003855	Dnaja3	DnaJ heat shock protein family (Hsp40) member A3	2068	11.8672	4.14131	11.3176	8.33815	6.58992	9.3907
ENSRNOG00000003858	Atp6ap2	ATPase H+ transporting accessory protein 2	2181	357.386	418.272	349.431	336.754	289.957	362.351
ENSRNOG00000003861	Gorab	golgin, RAB6-interacting	2663	13.6929	16.5652	12.3786	20.7109	21.1571	15.2194
ENSRNOG00000003863	RGD1564093	similar to RIKEN cDNA 2310036O22	889	116.846	115.957	115.652	105.706	112.029	126.289
ENSRNOG00000003864	Gipc1	GIPC PDZ domain containing family, member 1	1628	72.1162	294.033	103.627	66.4362	75.6107	78.6876
ENSRNOG00000003869	Sod3	superoxide dismutase 3, extracellular	1728	1.36929	0	3.89043	6.18637	10.0583	7.12398
ENSRNOG00000003870	C1qtnf2	C1q and tumor necrosis factor related protein 2	1216	10.9544	0	20.8668	29.049	19.0761	24.2863
ENSRNOG00000003873	Cpd	carboxypeptidase D	5081	37.4274	4.14131	39.9653	38.4631	40.2332	37.5628
ENSRNOG00000003875	Ocrl	OCRL, inositol polyphosphate-5-phosphatase	4471	22.3651	37.2718	13.7933	6.72431	11.4457	11.9812
ENSRNOG00000003879	Rnf167	ring finger protein 167	1859	132.822	66.261	134.397	130.721	139.776	136.975
ENSRNOG00000003881	Nit1	nitrilase 1	1381	19.1701	12.4239	29.7087	40.8838	33.2965	25.5816
ENSRNOG00000003882	Cep350	centrosomal protein 350	10146	51.1203	86.9675	42.0873	23.6696	35.0306	27.8483
ENSRNOG00000003889	Tbc1d15	TBC1 domain family, member 15	3223	126.888	41.4131	127.323	224.323	166.482	173.89
ENSRNOG00000003890	Nap1l1	nucleosome assembly protein 1-like 1	2105	815.643	1300.37	682.239	753.123	763.737	748.989
ENSRNOG00000003897	Col1a1	collagen type I alpha 1 chain	5825	9.58506	8.28262	16.9764	6.99328	4.85573	8.41925
ENSRNOG00000003901	Cfap36	cilia and flagella associated protein 36	1436	77.1369	91.1088	93.0166	164.88	119.659	112.365
ENSRNOG00000003905	Nsf	N-ethylmaleimide sensitive factor, vesicle fusing ATPase	3768	82.1577	49.6957	90.8945	143.9	91.2184	105.241
ENSRNOG00000003908	Cep128	centrosomal protein 128	4715	22.3651	16.5652	34.6602	53.2565	57.2283	50.1917
ENSRNOG00000003915	Tmem206	transmembrane protein 206	1394	62.9876	24.8479	56.9417	58.636	48.9042	49.2202
ENSRNOG00000003917	Uck2	uridine-cytidine kinase 2	1633	37.4274	4.14131	35.3675	33.0836	36.7648	34.9723
ENSRNOG00000003918	Slc25a19	solute carrier family 25 member 19	1472	20.9959	4.14131	27.9403	17.4832	19.7698	23.9625
ENSRNOG00000003919	Rps6kb1	ribosomal protein S6 kinase B1	2281	30.5809	45.5544	19.8058	16.4073	17.6887	21.3719
ENSRNOG00000003923	Rab21	RAB21, member RAS oncogene family	1483	52.0332	8.28262	79.5769	114.851	76.3044	77.3923
ENSRNOG00000003924	Pi4k2b	phosphatidylinositol 4-kinase type 2 beta	1715	18.2573	57.9783	15.9154	16.6763	18.3824	9.71451
ENSRNOG00000003928	Tmco1	transmembrane and coiled-coil domains 1	1321	403.029	484.533	350.846	405.879	406.841	392.466
ENSRNOG00000003931	Arsg	arylsulfatase G	6900	15.0622	0	8.84188	21.5178	15.9546	11.9812
ENSRNOG00000003936	Pwwp2a	PWWP domain containing 2A	2864	49.751	99.3915	48.0998	49.4909	49.251	53.4298
ENSRNOG00000003942	Asnsd1	asparagine synthetase domain containing 1	2133	285.27	662.61	227.767	215.985	242.093	218.253
ENSRNOG00000003946	Tor1aip1	torsin 1A interacting protein 1	3341	43.8174	53.837	38.9043	39.539	36.0712	32.0579
ENSRNOG00000003951	Psmc1	proteasome 26S subunit, ATPase 1	1614	1210	3747.89	982.863	919.886	1091.15	1006.42
ENSRNOG00000003953	Rab3gap1	RAB3 GTPase activating protein catalytic subunit 1	2335	14.1494	16.5652	6.71983	12.1038	14.2204	9.3907
ENSRNOG00000003955	Spata7	spermatogenesis associated 7	2001	26.0166	12.4239	24.0499	23.6696	34.337	28.8197
ENSRNOG00000003958	Commd10	COMM domain containing 10	1445	13.6929	12.4239	58.0027	91.9886	63.1245	69.2969
ENSRNOG00000003964	Nsmce2	NSE2/MMS21 homolog, SMC5-SMC6 complex SUMO ligase	1186	22.3651	16.5652	42.441	50.5668	47.8637	55.3727
ENSRNOG00000003967	Vmp1	vacuole membrane protein 1	1971	76.6805	12.4239	134.043	139.059	120.353	127.26
ENSRNOG00000003970	Tnpo2	transportin 2	4807	159.751	144.946	113.176	90.1058	119.659	103.945
ENSRNOG00000003971	Gosr1	golgi SNAP receptor complex member 1	4267	8.21577	8.28262	9.54923	32.0077	15.2609	13.9241
ENSRNOG00000003973	Cyb5r1	cytochrome b5 reductase 1	1833	153.361	273.326	125.201	125.341	141.163	131.794
ENSRNOG00000003975	Pfn1	profilin 1	816	1.82573	4.14131	32.5381	114.313	31.2154	38.2104
ENSRNOG00000003977	Dusp1	dual specificity phosphatase 1	1936	44.7303	0	128.738	67.7811	33.2965	44.0391
ENSRNOG00000003979	Zranb3	zinc finger RANBP2-type containing 3	4076	3.19502	0	8.84188	11.0279	13.1798	13.2765
ENSRNOG00000003980	Ttc1	tetratricopeptide repeat domain 1	1435	182.116	103.533	178.606	175.37	174.46	183.604
ENSRNOG00000003983	Pfdn2	prefoldin subunit 2	1667	105.436	120.098	151.727	249.606	148.447	154.137
ENSRNOG00000003984	Apln	apelin	3075	19.6266	41.4131	19.0985	4.8415	5.89625	6.80016
ENSRNOG00000003985	Tmem19	transmembrane protein 19	1895	11.4108	4.14131	21.5742	32.2767	21.8508	29.1435
ENSRNOG00000003988	Dnajc27	DnaJ heat shock protein family (Hsp40) member C27	4859	73.9419	16.5652	65.4299	54.0635	62.7777	57.6395
ENSRNOG00000003990	Grb2	growth factor receptor bound protein 2	2579	9.12863	8.28262	7.78085	11.0279	6.24308	8.41925
ENSRNOG00000003993	Thap2	THAP domain containing 2	654	5.93361	0	6.01248	4.30356	5.89625	6.80016
ENSRNOG00000003999	Adcy3	adenylate cyclase 3	5693	29.6681	16.5652	23.6962	39.001	27.747	33.3532
ENSRNOG00000004000	Tefm	transcription elongation factor, mitochondrial	1505	5.47718	4.14131	4.59778	9.14506	6.93676	3.88581
ENSRNOG00000004001	Osgepl1	O-sialoglycoprotein endopeptidase-like 1	1800	6.39004	0	5.6588	9.14506	4.85573	8.74306
ENSRNOG00000004004	Nrde2	NRDE-2, necessary for RNA interference, domain containing	3570	16.888	20.7066	25.8183	23.9385	17.6887	27.5245
ENSRNOG00000004006	Dnajb9	DnaJ heat shock protein family (Hsp40) member B9	2334	225.934	285.75	235.194	200.653	147.753	168.061
ENSRNOG00000004011	Nedd1	neural precursor cell expressed, developmentally down-regulated 1	3861	47.0125	16.5652	46.6851	37.6561	52.3725	55.3727
ENSRNOG00000004014	Chmp6	charged multivesicular body protein 6	1558	19.6266	41.4131	24.0499	24.2075	27.747	31.4103
ENSRNOG00000004016	Msl3	male-specific lethal 3 homolog (Drosophila)	2243	142.863	198.783	124.14	147.397	156.424	137.946
ENSRNOG00000004018	Tdrd5	tudor domain containing 5	3487	78.5062	33.1305	96.907	103.285	109.948	117.869
ENSRNOG00000004019	Phlda1	pleckstrin homology-like domain, family A, member 1	1811	13.6929	62.1197	34.6602	2.42075	3.81522	4.20962
ENSRNOG00000004022	Klhdc9	kelch domain containing 9	1819	12.7801	12.4239	8.48821	5.37945	7.63044	4.53344
ENSRNOG00000004026	Atp2b1	ATPase plasma membrane Ca2+ transporting 1	4370	466.017	285.75	401.775	229.434	234.116	269.416
ENSRNOG00000004027	Aldh9a1	aldehyde dehydrogenase 9 family, member A1	2336	4.56432	8.28262	4.2441	7.8002	4.50889	4.20962
ENSRNOG00000004035	Krr1	KRR1, small subunit processome component homolog	1658	21.9087	20.7066	22.2815	23.9385	20.4634	22.991
ENSRNOG00000004036	Snx12	sorting nexin 12	2825	85.3527	70.4023	101.505	110.817	101.277	98.1166
ENSRNOG00000004049	Baiap2	BAI1-associated protein 2	1865	1.82573	4.14131	3.18308	9.14506	4.16206	4.53344
ENSRNOG00000004057	Ccdc88a	coiled coil domain containing 88A	4752	522.614	658.468	543.952	605.726	628.471	646.339
ENSRNOG00000004059	Ptrhd1	peptidyl-tRNA hydrolase domain containing 1	916	34.6888	4.14131	68.2593	42.2287	49.5978	49.8678
ENSRNOG00000004060	Calm3	calmodulin 3	1449	1348.3	741.295	1585.17	1851.61	1879.86	1775.81
ENSRNOG00000004061	Pnn	pinin, desmosome associated protein	2821	198.091	211.207	124.494	190.97	150.181	171.299
ENSRNOG00000004067	Nrcam	neuronal cell adhesion molecule	8132	32.4066	28.9892	25.8183	7.8002	8.67095	11.0098
ENSRNOG00000004068	Ncoa1	nuclear receptor coactivator 1	7070	82.6141	223.631	75.3328	95.7542	71.1018	85.1639
ENSRNOG00000004076	Pms1	PMS1 homolog 1, mismatch repair system component	2973	10.4979	8.28262	9.90291	17.4832	13.5267	20.0767
ENSRNOG00000004078	Eno3	enolase 3	1429	20.5394	8.28262	25.8183	18.8281	24.2787	26.553
ENSRNOG00000004083	Zc3h14	zinc finger CCCH type containing 14	3904	152.448	144.946	162.337	164.611	158.158	151.546
ENSRNOG00000004090	LOC100361025	protein arginine methyltransferase 1-like	1201	273.403	120.098	234.84	194.736	220.242	214.691
ENSRNOG00000004091	Cwc25	CWC25 spliceosome-associated protein homolog	3199	116.39	227.772	138.641	140.135	126.943	128.555
ENSRNOG00000004093	Rhot1	ras homolog family member T1	5844	36.0581	4.14131	73.2108	89.0299	79.7728	85.4877
ENSRNOG00000004099	R3hdm1	R3H domain containing 1	4817	91.7427	103.533	99.0291	145.783	125.902	124.346
ENSRNOG00000004100	Trib1	tribbles pseudokinase 1	1972	8.21577	8.28262	35.7212	6.99328	6.93676	13.6003
ENSRNOG00000004103	Trappc6b	trafficking protein particle complex 6B	1184	36.0581	57.9783	55.8807	87.416	56.5346	57.6395
ENSRNOG00000004104	Zfp167	zinc finger protein 167	4837	15.0622	0	10.2566	7.26226	8.67095	12.9527
ENSRNOG00000004107	Rpl23	ribosomal protein L23	562	1442.32	728.871	1671.82	1441.15	1388.74	1480.82
ENSRNOG00000004110	Trib2	tribbles pseudokinase 2	2678	44.2739	16.5652	59.4174	63.7465	60.6967	70.916
ENSRNOG00000004111	Soat1	sterol O-acyltransferase 1	1952	44.2739	144.946	33.2455	19.904	24.2787	20.7243
ENSRNOG00000004122	Kremen2	kringle containing transmembrane protein 2	1936	11.8672	0	9.19556	4.57253	2.08103	4.53344
ENSRNOG00000004127	AABR07021840.1		6023	5.47718	4.14131	5.6588	20.4419	3.46838	7.77161
ENSRNOG00000004130	Anapc4	anaphase promoting complex subunit 4	3048	123.237	49.6957	109.639	133.948	139.776	141.184
ENSRNOG00000004131	Pkn1	protein kinase N1	3087	16.4315	16.5652	19.8058	27.1662	18.3824	14.5718
ENSRNOG00000004132	Lasp1	LIM and SH3 protein 1	3499	31.4938	24.8479	105.749	155.466	95.0336	107.507
ENSRNOG00000004135	RGD1311745	similar to RIKEN cDNA 1110059G10	940	129.627	256.761	126.616	145.514	158.852	169.033
ENSRNOG00000004137	Ubtd2	ubiquitin domain containing 2	2675	4.10788	4.14131	2.8294	4.57253	3.81522	1.9429
ENSRNOG00000004139	Ndel1	nudE neurodevelopment protein 1-like 1	2379	102.241	37.2718	206.193	262.786	226.138	228.291
ENSRNOG00000004140	Pacrgl	PARK2 co-regulated-like	1643	6.39004	0	6.71983	16.6763	6.24308	7.12398
ENSRNOG00000004141	Vasn	vasorin	2739	2.28216	0	3.89043	11.5658	4.85573	3.56199
ENSRNOG00000004143	Adipor1	adiponectin receptor 1	2025	278.88	281.609	224.937	208.992	210.531	182.957
ENSRNOG00000004145	Prorsd1	prolyl-tRNA synthetase associated domain containing 1	1030	136.929	91.1088	74.2718	82.3056	75.2639	74.4779
ENSRNOG00000004146	Coro7	coronin 7	3290	14.6058	37.2718	5.6588	8.33815	10.752	6.47634
ENSRNOG00000004148	Cdk17	cyclin-dependent kinase 17	3670	10.0415	4.14131	25.1109	20.7109	17.6887	18.7814
ENSRNOG00000004152	Lrp12	LDL receptor related protein 12	4040	3.19502	8.28262	13.4397	43.5735	5.89625	10.686
ENSRNOG00000004159	Flii	FLII, actin remodeling protein	3998	79.4191	252.62	71.0887	90.6437	104.051	86.4592
ENSRNOG00000004160	Prps2	phosphoribosyl pyrophosphate synthetase 2	3564	272.49	252.62	290.367	179.405	200.819	193.319
ENSRNOG00000004161	Mtif2	mitochondrial translational initiation factor 2	2644	64.8133	49.6957	47.0388	47.6081	43.3548	50.8393
ENSRNOG00000004162	Pfkfb2	6-phosphofructo-2-kinase/fructose-2,6-biphosphatase 2	4523	4.10788	8.28262	9.54923	11.2968	7.63044	6.80016
ENSRNOG00000004168	Slc35e4	solute carrier family 35, member E4	2236	22.8216	0	26.8793	27.4352	22.1976	28.4959
ENSRNOG00000004169	Fzr1	fizzy/cell division cycle 20 related 1	1793	5.02075	4.14131	3.18308	4.30356	5.20257	2.91435
ENSRNOG00000004181	Sdccag8	serologically defined colon cancer antigen 8	2757	10.9544	16.5652	12.3786	15.0625	14.914	16.5147
ENSRNOG00000004183	Ccdc59	coiled-coil domain containing 59	1856	88.5477	78.6849	95.4923	119.693	93.6463	107.183
ENSRNOG00000004186	Snx13	sorting nexin 13	3339	7.30291	12.4239	3.18308	2.9587	2.08103	3.56199
ENSRNOG00000004189	Helb	DNA helicase B	4575	27.8423	28.9892	24.4036	26.8972	27.4002	22.0196
ENSRNOG00000004193	Klhl12	kelch-like family member 12	3247	15.5187	8.28262	23.3426	34.6974	18.3824	22.3434
ENSRNOG00000004195	Dtl	denticleless E3 ubiquitin protein ligase homolog	3208	9.58506	12.4239	3.53675	10.221	11.7925	11.6574
ENSRNOG00000004196	Rps29	ribosomal protein S29	305	298.506	49.6957	858.016	975.832	730.788	813.429
ENSRNOG00000004200	Sybu	syntabulin	3091	11.8672	0	13.4397	26.0903	21.1571	24.6101
ENSRNOG00000004201	Rims2	regulating synaptic membrane exocytosis 2	8401	88.0913	260.903	59.0638	62.9396	90.1779	79.659
ENSRNOG00000004205	Pkdcc	protein kinase domain containing, cytoplasmic	1855	0.912863	4.14131	4.59778	113.775	35.0306	49.544
ENSRNOG00000004206	Glrx5	glutaredoxin 5	2149	62.9876	4.14131	68.613	94.9473	71.7955	74.4779
ENSRNOG00000004207	Eml5	echinoderm microtubule associated protein like 5	6540	262.905	314.74	116.713	98.9819	107.867	135.032
ENSRNOG00000004212	Fbxw9	F-box and WD repeat domain containing 9	1911	20.083	20.7066	21.5742	24.4765	27.747	27.5245
ENSRNOG00000004214	Rpl26	ribosomal protein L26	1191	105.436	198.783	103.273	98.1749	92.2589	93.5832
ENSRNOG00000004216	Lrr1	leucine rich repeat protein 1	1496	1.82573	0	1.76838	6.99328	4.50889	5.50489
ENSRNOG00000004217	Stk10	serine/threonine kinase 10	3030	26.473	62.1197	15.208	9.68301	10.4051	10.0383
ENSRNOG00000004218	Klhl28	kelch-like family member 28	3036	5.02075	20.7066	1.76838	4.30356	3.46838	2.59054
ENSRNOG00000004219	Dhps	deoxyhypusine synthase	1502	46.556	53.837	50.9292	52.4496	63.1245	52.4584
ENSRNOG00000004220	Ebag9	estrogen receptor binding site associated, antigen, 9	1922	63.444	49.6957	83.821	112.43	93.6463	78.0399
ENSRNOG00000004226	Irak3	interleukin-1 receptor-associated kinase 3	3165	6.39004	0	8.48821	6.18637	5.20257	7.12398
ENSRNOG00000004229	Tac3	tachykinin 3	723	2.73859	4.14131	5.6588	7.8002	4.85573	9.71451
ENSRNOG00000004232	G2e3	G2/M-phase specific E3 ubiquitin protein ligase	4952	28.2988	41.4131	35.7212	25.5524	32.2559	28.8197
ENSRNOG00000004234	Mgat2	mannosyl (alpha-1,6-)-glycoprotein beta-1,2-N-acetylglucosaminyltransferase	2486	19.1701	16.5652	35.7212	62.4016	41.6206	41.7724
ENSRNOG00000004239	LOC100362999	hsc70-interacting protein-like	1585	7.30291	0	4.95145	5.91739	5.20257	4.53344
ENSRNOG00000004242	Pole2	DNA polymerase epsilon 2, accessory subunit	1696	4.56432	0	15.9154	10.7589	12.4862	15.2194
ENSRNOG00000004245	Mgst3	microsomal glutathione S-transferase 3	600	0	0	4.59778	20.7109	5.89625	4.53344
ENSRNOG00000004246	Spag7	sperm associated antigen 7	1224	163.859	124.239	146.422	161.921	149.487	142.48
ENSRNOG00000004252	Eif3h	eukaryotic translation initiation factor 3, subunit H	1258	88.0913	53.837	44.2094	34.1595	36.0712	38.8581
ENSRNOG00000004255	Usf1	upstream transcription factor 1	1682	0.912863	4.14131	4.2441	23.4006	8.32411	3.88581
ENSRNOG00000004257	Ctps2	CTP synthase 2	3272	31.9502	16.5652	36.0749	67.7811	53.4131	49.2202
ENSRNOG00000004259	Dohh	deoxyhypusine hydroxylase/monooxygenase	1511	174.357	136.663	152.434	117.541	140.816	143.451
ENSRNOG00000004263	Ints7	integrator complex subunit 7	3415	4.10788	4.14131	14.5007	21.2488	11.0988	13.6003
ENSRNOG00000004268	Zfp386	zinc finger protein 386 (Kruppel-like)	3544	19.1701	20.7066	25.4646	33.6216	28.7876	36.9152
ENSRNOG00000004269	Myt1l	myelin transcription factor 1-like	4501	3.19502	33.1305	2.47573	3.22767	6.24308	6.15253
ENSRNOG00000004276	Itga3	integrin subunit alpha 3	4907	396.639	211.207	278.696	255.255	346.838	284.959
ENSRNOG00000004278	Dlx3	distal-less homeobox 3	2624	21.4523	16.5652	32.8918	51.3737	30.1749	33.0293
ENSRNOG00000004280	Tcn2	transcobalamin 2	1899	131.452	91.1088	100.797	67.7811	80.4664	83.5448
ENSRNOG00000004282	Arl4a	ADP-ribosylation factor like GTPase 4A	1034	22.8216	4.14131	41.0263	25.0144	19.7698	21.6957
ENSRNOG00000004283	Camta2	calmodulin binding transcription activator 2	4438	126.432	273.326	91.6019	75.3123	84.9753	93.5832
ENSRNOG00000004284	Btg1	BTG anti-proliferation factor 1	1462	50.6639	0	150.666	183.17	143.591	141.184
ENSRNOG00000004287	Wdr83	WD repeat domain 83	1179	52.9461	45.5544	62.2468	52.1807	62.084	62.4967
ENSRNOG00000004288	Ptrh2	peptidyl-tRNA hydrolase 2	2840	36.0581	8.28262	51.6366	44.3805	45.0889	40.801
ENSRNOG00000004290	Grb10	growth factor receptor bound protein 10	5221	3.65145	0	1.76838	4.03459	3.12154	3.56199
ENSRNOG00000004291	Cltc	clathrin heavy chain	6069	314.481	347.87	477.815	484.419	534.477	563.766
ENSRNOG00000004292	Sptssa	serine palmitoyltransferase, small subunit A	1293	8.21577	4.14131	19.8058	144.976	42.6611	46.6297
ENSRNOG00000004294	Ascl1	achaete-scute family bHLH transcription factor 1	1509	138.755	207.066	70.735	238.31	290.997	250.958
ENSRNOG00000004300	Gtf2a1	general transcription factor 2A subunit 1	5569	43.8174	149.087	29.0014	58.0981	52.7194	55.3727
ENSRNOG00000004301	Dcaf13	DDB1 and CUL4 associated factor 13	1497	72.1162	99.3915	79.9306	95.7542	77.3449	87.1068
ENSRNOG00000004304	Syap1	synapse associated protein 1	2270	62.5311	53.837	60.4785	87.416	80.1196	72.535
ENSRNOG00000004307	Tor3a	torsin family 3, member A	1809	54.7718	45.5544	34.6602	29.049	39.5395	31.0864
ENSRNOG00000004310	Caskin2	cask-interacting protein 2	4879	12.7801	0	14.8544	22.3247	15.9546	17.4861
ENSRNOG00000004312	Tmbim4	transmembrane BAX inhibitor motif containing 4	870	41.5353	57.9783	85.9431	167.032	64.5119	70.5921
ENSRNOG00000004314	Ppm1h	protein phosphatase, Mg2+/Mn2+ dependent, 1H	4829	18.2573	16.5652	30.4161	16.4073	13.8735	16.5147
ENSRNOG00000004322	Sh3kbp1	SH3 domain-containing kinase-binding protein 1	3543	39.7095	24.8479	54.8197	46.2633	45.4358	60.23
ENSRNOG00000004327	Ddc	dopa decarboxylase	5198	38.7967	12.4239	22.9889	33.8905	22.5445	52.1346
ENSRNOG00000004332	Egfr	epidermal growth factor receptor	4158	8.6722	8.28262	6.71983	1.07589	2.7747	1.61909
ENSRNOG00000004333	Flywch1	FLYWCH-type zinc finger 1	3307	117.303	418.272	81.699	64.8224	71.1018	69.6207
ENSRNOG00000004337	Fam20b	FAM20B, glycosaminoglycan xylosylkinase	5051	57.0539	140.805	78.5159	144.707	70.755	74.4779
ENSRNOG00000004339	Yy1	YY1 transcription factor	1567	224.108	360.294	171.532	140.942	158.158	149.927
ENSRNOG00000004344	Zdhhc3	zinc finger, DHHC-type containing 3	3047	14.6058	12.4239	16.6227	20.4419	10.0583	13.2765
ENSRNOG00000004345	Daam1	dishevelled associated activator of morphogenesis 1	5722	103.154	136.663	123.433	122.651	132.839	116.898
ENSRNOG00000004351	Slc25a29	solute carrier family 25 member 29	3005	37.8838	211.207	30.0624	12.6417	18.3824	13.6003
ENSRNOG00000004353	Ppfia2	PTPRF interacting protein alpha 2	3453	13.2365	8.28262	2.8294	11.5658	13.1798	15.2194
ENSRNOG00000004359	Wars	tryptophanyl-tRNA synthetase	3689	168.88	240.196	144.299	153.314	162.32	170.328
ENSRNOG00000004360	Gemin2	gem (nuclear organelle) associated protein 2	1411	10.4979	28.9892	24.0499	23.4006	17.3419	18.7814
ENSRNOG00000004362	Rps6ka5	ribosomal protein S6 kinase A5	5602	32.8631	28.9892	33.9528	44.3805	40.9269	38.2104
ENSRNOG00000004364	Bre	brain and reproductive organ-expressed (TNFRSF1A modulator)	1532	41.0788	49.6957	35.3675	59.4429	72.836	59.2585
ENSRNOG00000004367	Elk3	ELK3, ETS-domain protein	3818	35.6017	28.9892	32.5381	0	0.346838	1.29527
ENSRNOG00000004373	Ddx39a	DExD-box helicase 39A	2029	38.7967	24.8479	70.3814	93.0645	84.9753	88.4021
ENSRNOG00000004377	Lpin1	lipin 1	3090	53.4025	28.9892	24.7573	16.4073	26.7065	30.7626
ENSRNOG00000004378	Abca5	ATP binding cassette subfamily A member 5	5341	20.9959	41.4131	12.025	11.0279	12.833	12.3051
ENSRNOG00000004382	Arel1	apoptosis resistant E3 ubiquitin protein ligase 1	5394	6.39004	16.5652	18.0374	19.904	14.5672	15.867
ENSRNOG00000004387	Utp23	UTP23, small subunit processome component	1127	53.8589	95.2501	50.5756	63.2085	64.5119	71.8874
ENSRNOG00000004392	Aatk	apoptosis-associated tyrosine kinase	5263	2.73859	4.14131	8.48821	17.2142	7.2836	10.0383
ENSRNOG00000004395	Fbxw11	F-box and WD repeat domain containing 11	4230	169.336	248.479	144.653	182.632	186.599	175.509
ENSRNOG00000004401	Mrpl13	mitochondrial ribosomal protein L13	839	183.029	488.675	151.019	151.431	157.811	158.994
ENSRNOG00000004402	Lpgat1	lysophosphatidylglycerol acyltransferase 1	3761	23.278	28.9892	31.1234	44.9184	34.6838	37.8866
ENSRNOG00000004403	Slc25a32	solute carrier family 25 member 32	2308	46.0996	41.4131	29.7087	26.3593	22.8913	27.2006
ENSRNOG00000004412	Mtbp	MDM2 binding protein	3294	7.30291	8.28262	4.2441	3.49664	7.63044	6.15253
ENSRNOG00000004414	F11r	F11 receptor	2379	26.9295	20.7066	26.5256	32.5457	23.585	19.429
ENSRNOG00000004415	Fam179b	family with sequence similarity 179, member B	6585	66.1826	45.5544	61.5395	67.5121	74.5702	64.7634
ENSRNOG00000004417	Fam117a	family with sequence similarity 117, member A	2705	29.2116	0	43.1484	33.8905	28.4407	33.0293
ENSRNOG00000004420	Rad21	RAD21 cohesin complex component	3556	291.203	169.794	326.442	470.164	459.56	451.401
ENSRNOG00000004421	Tmem5	transmembrane protein 5	4486	33.7759	28.9892	37.8432	49.222	38.8459	40.4771
ENSRNOG00000004423	Zfp238	zinc finger protein 238	1569	34.6888	16.5652	24.0499	15.0625	15.9546	17.1623
ENSRNOG00000004424	RGD1563962	similar to Mss4 protein	2977	10.9544	28.9892	10.9639	19.097	13.1798	16.1909
ENSRNOG00000004425	Klhdc1	kelch domain containing 1	2765	3.65145	0	4.2441	4.8415	4.85573	4.85726
ENSRNOG00000004426	Rps27a	ribosomal protein S27a	471	91.2863	24.8479	375.957	445.149	299.321	357.17
ENSRNOG00000004430	Cep131	centrosomal protein 131	3696	56.5975	182.218	33.2455	29.318	40.5801	39.5057
ENSRNOG00000004440	Fignl1	fidgetin-like 1	2892	10.9544	16.5652	8.13453	23.1316	10.4051	12.6289
ENSRNOG00000004449	E2f6	E2F transcription factor 6	2234	46.0996	37.2718	66.4909	71.2777	58.9625	57.6395
ENSRNOG00000004461	NEWGENE_6497122	FLYWCH family member 2	617	71.2033	66.261	54.8197	36.3113	35.7243	32.0579
ENSRNOG00000004464	Sel1l	SEL1L ERAD E3 ligase adaptor subunit	6402	128.714	70.4023	208.668	242.613	209.143	224.405
ENSRNOG00000004466	Fam210b	family with sequence similarity 210, member B	1740	5.02075	0	3.53675	3.76561	7.63044	3.56199
ENSRNOG00000004471	Polr3h	RNA polymerase III subunit H	1210	28.2988	45.5544	33.5991	21.5178	23.9318	30.7626
ENSRNOG00000004474	Klhdc2	kelch domain containing 2	1221	1.36929	4.14131	16.2691	37.6561	12.1393	16.8385
ENSRNOG00000004476	Wif1	Wnt inhibitory factor 1	2242	198.548	190.5	143.238	3.76561	5.20257	5.82871
ENSRNOG00000004477	Ublcp1	ubiquitin-like domain containing CTD phosphatase 1	2078	100.415	33.1305	122.725	81.7676	83.9348	93.907
ENSRNOG00000004479	Aurka	aurora kinase A	2358	22.3651	28.9892	33.9528	54.8704	57.2283	54.0775
ENSRNOG00000004481	Adss	adenylosuccinate synthase	2539	102.241	62.1197	143.946	174.294	131.798	139.565
ENSRNOG00000004482	Ccdc88c	coiled-coil domain containing 88C	9089	77.5934	66.261	60.4785	47.3392	45.7826	47.6011
ENSRNOG00000004483	Ptprr	protein tyrosine phosphatase, receptor type, R	3734	15.0622	57.9783	12.7323	210.605	205.675	171.623
ENSRNOG00000004493	Tasp1	taspase 1	2719	2.73859	12.4239	4.2441	7.8002	3.81522	5.50489
ENSRNOG00000004494	Lta4h	leukotriene A4 hydrolase	2019	40.6224	33.1305	50.2219	54.6014	43.3548	49.544
ENSRNOG00000004496	Rock2	Rho-associated coiled-coil containing protein kinase 2	7405	561.411	2277.72	500.45	541.711	580.607	594.852
ENSRNOG00000004503	L3hypdh	trans-L-3-hydroxyproline dehydratase	1837	4.10788	12.4239	2.8294	6.18637	4.85573	3.88581
ENSRNOG00000004509	Eapp	E2F-associated phosphoprotein	1146	118.216	173.935	95.846	86.6091	92.2589	81.6019
ENSRNOG00000004510	Slc35b1	solute carrier family 35, member B1	1508	164.315	107.674	194.168	200.922	208.103	196.233
ENSRNOG00000004512	Apool	apolipoprotein O-like	1410	147.884	62.1197	143.592	235.62	267.759	277.187
ENSRNOG00000004515	Pes1	pescadillo ribosomal biogenesis factor 1	2081	200.373	244.337	135.458	122.113	130.064	110.098
ENSRNOG00000004518	Cacnb1	calcium voltage-gated channel auxiliary subunit beta 1	3426	39.7095	99.3915	31.8308	25.0144	30.5217	30.4388
ENSRNOG00000004519	Atg2b	autophagy related 2B	9661	22.8216	8.28262	30.7697	41.9597	29.8281	33.677
ENSRNOG00000004520	Wdr60	WD repeat domain 60	3482	33.3195	86.9675	27.233	30.9318	40.2332	42.7439
ENSRNOG00000004521	Prpf39	pre-mRNA processing factor 39	2375	27.8423	12.4239	18.7448	19.366	19.4229	17.4861
ENSRNOG00000004524	Desi2	desumoylating isopeptidase 2	2275	120.042	107.674	123.079	112.43	137.001	124.022
ENSRNOG00000004526	Cox7a2l	cytochrome c oxidase subunit 7A2 like	1235	390.249	538.37	297.441	261.441	243.827	237.358
ENSRNOG00000004532	Fam69b	family with sequence similarity 69, member B	2215	345.062	107.674	292.489	148.473	207.062	215.662
ENSRNOG00000004534	Spdya	speedy/RINGO cell cycle regulator family member A	2285	16.4315	12.4239	6.71983	2.68972	4.85573	5.18107
ENSRNOG00000004538	Brd1	bromodomain containing 1	4500	178.008	356.153	151.727	186.667	168.91	144.746
ENSRNOG00000004542	Ttc8	tetratricopeptide repeat domain 8	2356	5.47718	0	7.78085	16.6763	6.93676	9.3907
ENSRNOG00000004544	Ube2e3	ubiquitin-conjugating enzyme E2E 3	1669	81.2448	33.1305	127.677	126.148	113.416	133.413
ENSRNOG00000004549	Dhx40	DEAH-box helicase 40	3731	265.187	157.37	250.756	306.091	321.866	309.245
ENSRNOG00000004553	Cox20	COX20 cytochrome C oxidase assembly factor	1028	152.448	331.305	162.337	112.968	123.128	132.441
ENSRNOG00000004556	Dcaf5	DDB1 and CUL4 associated factor 5	5497	59.3361	53.837	53.7586	71.8156	58.6156	64.1158
ENSRNOG00000004560	Cacna1b	calcium voltage-gated channel subunit alpha1 B	9659	16.4315	45.5544	14.5007	15.6004	15.2609	9.06688
ENSRNOG00000004571	RGD1563680	similar to CDNA sequence BC052040	2697	2.28216	0	3.89043	12.9107	9.36463	9.71451
ENSRNOG00000004572	Zfp472	zinc finger protein 472	2030	47.0125	16.5652	32.8918	38.1941	37.8053	34.9723
ENSRNOG00000004574	Ofd1	OFD1, centriole and centriolar satellite protein	3552	92.6556	41.4131	75.3328	100.865	112.722	103.621
ENSRNOG00000004577	Fez2	fasciculation and elongation protein zeta 2	2069	7.75934	0	8.13453	7.8002	9.71147	8.41925
ENSRNOG00000004581	Zdhhc9	zinc finger, DHHC-type containing 9	2954	136.929	74.5436	84.1747	90.6437	108.56	102.002
ENSRNOG00000004588	Zbed4	zinc finger, BED-type containing 4	5283	18.2573	12.4239	23.6962	20.4419	21.504	14.248
ENSRNOG00000004591	Alg12	ALG12, alpha-1,6-mannosyltransferase	2040	13.2365	0	26.5256	24.4765	17.3419	22.3434
ENSRNOG00000004598	Tsen54	tRNA splicing endonuclease subunit 54	1979	6.39004	8.28262	22.2815	29.049	21.1571	22.6672
ENSRNOG00000004602	Rnf145	ring finger protein 145	3257	111.826	33.1305	191.692	263.593	211.224	199.148
ENSRNOG00000004606	Meis1	Meis homeobox 1	3518	44.2739	37.2718	40.6726	115.389	126.596	147.984
ENSRNOG00000004608	Pam16	presequence translocase associated motor 16 homolog	522	113.651	310.598	130.506	83.9194	93.9931	112.041
ENSRNOG00000004612	Ppp1cb	protein phosphatase 1 catalytic subunit beta	2927	36.5145	20.7066	130.152	204.957	118.965	136.003
ENSRNOG00000004616	Npm1	nucleophosmin 1	1603	990.913	625.338	1197.19	1083.96	990.223	1180.31
ENSRNOG00000004621	Rtn4	reticulon 4	4778	560.498	302.316	558.099	857.484	945.134	844.191
ENSRNOG00000004624	Rnd3	Rho family GTPase 3	2820	10.4979	8.28262	11.6713	29.587	29.4812	27.8483
ENSRNOG00000004629	Fkbp3	FK506 binding protein 3	1185	409.419	819.979	419.812	435.197	403.026	418.372
ENSRNOG00000004630	Rag1	recombination activating 1	6536	11.4108	8.28262	12.7323	0	0	0
ENSRNOG00000004637	Fbxo7	F-box protein 7	1930	181.66	82.8262	172.594	174.025	202.9	172.918
ENSRNOG00000004639	Traf6	TNF receptor associated factor 6	2707	2.28216	8.28262	4.95145	4.8415	3.81522	2.26672
ENSRNOG00000004640	Mtfp1	mitochondrial fission process 1	1362	28.7552	8.28262	27.233	20.1729	18.7293	24.9339
ENSRNOG00000004650	Begain	brain-enriched guanylate kinase-associated	2839	7.30291	0	2.8294	6.99328	5.89625	3.88581
ENSRNOG00000004657	Sec23a	Sec23 homolog A, coat complex II component	4042	13.2365	12.4239	6.01248	5.91739	7.2836	9.06688
ENSRNOG00000004659	Creld2	cysteine-rich with EGF-like domains 2	1342	56.1411	62.1197	79.5769	59.9809	56.1878	58.2871
ENSRNOG00000004660	Fzd6	frizzled class receptor 6	4202	14.1494	12.4239	34.6602	37.3872	21.1571	22.991
ENSRNOG00000004667	Gen1	GEN1 Holliday junction 5' flap endonuclease	4285	10.9544	16.5652	10.6103	11.0279	14.914	12.6289
ENSRNOG00000004670	Ddx56	DEAD-box helicase 56	2299	20.083	24.8479	6.71983	14.7935	11.7925	15.867
ENSRNOG00000004672	Sec14l2	SEC14-like lipid binding 2	2589	33.3195	12.4239	30.4161	26.0903	25.666	27.5245
ENSRNOG00000004677	Zeb2	zinc finger E-box binding homeobox 2	4352	10.0415	12.4239	7.78085	3.76561	6.93676	6.47634
ENSRNOG00000004680	Kif5c	kinesin family member 5C	6593	229.585	132.522	252.17	273.007	279.898	234.767
ENSRNOG00000004681	Eny2	ENY2, transcription and export complex 2 subunit	2048	175.27	219.489	195.229	287.263	198.045	201.09
ENSRNOG00000004682	Parpbp	PARP1 binding protein	4426	26.0166	33.1305	25.1109	14.2555	19.4229	19.1052
ENSRNOG00000004685	Mta3	metastasis associated 1 family, member 3	1904	10.0415	0	12.025	5.11048	6.93676	6.80016
ENSRNOG00000004686	Spop	speckle type BTB/POZ protein	2635	141.95	190.5	134.043	184.515	167.87	171.299
ENSRNOG00000004688	Rbfox2	RNA binding protein, fox-1 homolog 2	2414	34.2324	53.837	31.1234	17.7522	28.0939	22.0196
ENSRNOG00000004693	Pbx1	PBX homeobox 1	2203	4.10788	8.28262	3.18308	5.91739	7.97728	8.74306
ENSRNOG00000004695	Celf5	CUGBP, Elav-like family member 5	4383	32.4066	12.4239	32.8918	48.684	48.2105	39.1819
ENSRNOG00000004696	Arhgap5	Rho GTPase activating protein 5	5021	179.834	244.337	168.349	197.695	230.994	214.367
ENSRNOG00000004700	Nxt1	nuclear transport factor 2-like export factor 1	852	38.7967	20.7066	72.1497	71.0087	72.4892	68.6492
ENSRNOG00000004709	Foxn3	forkhead box N3	3791	293.486	343.729	270.208	301.518	315.969	314.426
ENSRNOG00000004710	Rbks	ribokinase	1415	3.19502	0	5.30513	12.6417	15.9546	10.0383
ENSRNOG00000004711	Mta1	metastasis associated 1	2941	34.6888	8.28262	77.1012	155.466	64.8587	74.4779
ENSRNOG00000004723	Fcf1	FCF1 rRNA-processing protein	696	485.643	335.446	390.104	344.016	398.864	389.876
ENSRNOG00000004726	Mapkapk2	mitogen-activated protein kinase-activated protein kinase 2	2526	92.1992	41.4131	87.0041	74.7743	70.0613	65.4111
ENSRNOG00000004727	Nup37	nucleoporin 37	2504	6.39004	0	4.2441	11.2968	6.58992	5.82871
ENSRNOG00000004733	Wdr25	WD repeat domain 25	1879	29.6681	49.6957	13.4397	19.366	27.0534	23.3148
ENSRNOG00000004735	Gzf1	GDNF-inducible zinc finger protein 1	4276	16.4315	16.5652	17.3301	22.5937	23.2381	21.6957
ENSRNOG00000004736	Ralgps2	Ral GEF with PH domain and SH3 binding motif 2	2462	78.9627	66.261	56.9417	45.9943	59.6561	54.0775
ENSRNOG00000004741	Rpl19	ribosomal protein L19	703	13.6929	12.4239	89.1262	242.613	62.4308	102.002
ENSRNOG00000004743	Cdcp1	CUB domain containing protein 1	5232	31.9502	16.5652	48.8072	47.0702	32.6028	41.7724
ENSRNOG00000004749	Slc30a1	solute carrier family 30 member 1	2610	6.39004	0	6.71983	12.6417	11.7925	11.6574
ENSRNOG00000004751	Jkamp	JNK1/MAPK8-associated membrane protein	1455	28.2988	0	23.6962	18.2901	22.5445	19.7528
ENSRNOG00000004755	Commd9	COMM domain containing 9	1168	75.7676	45.5544	89.4798	99.2508	115.15	95.8499
ENSRNOG00000004756	Syt2	synaptotagmin 2	3091	9.12863	20.7066	8.13453	0	0.693676	0.647634
ENSRNOG00000004763	Sirpa	signal-regulatory protein alpha	4027	30.5809	28.9892	81.699	45.1874	28.7876	38.2104
ENSRNOG00000004766	Glis2	GLIS family zinc finger 2	3360	1.36929	8.28262	4.2441	16.4073	7.97728	6.80016
ENSRNOG00000004773	Yaf2	YY1 associated factor 2	1755	168.88	70.4023	170.825	198.771	170.991	160.289
ENSRNOG00000004775	Cstf1	cleavage stimulation factor subunit 1	3146	11.8672	12.4239	30.4161	45.1874	46.8231	42.42
ENSRNOG00000004776	Ftsj1	FtsJ RNA methyltransferase homolog 1 (E. coli)	1653	4.10788	0	7.42718	8.06917	5.89625	8.41925
ENSRNOG00000004777	Esf1	ESF1 nucleolar pre-rRNA processing protein homolog	3549	466.93	389.283	469.681	515.082	497.713	487.345
ENSRNOG00000004781	Crmp1	collapsin response mediator protein 1	2846	34.2324	16.5652	68.2593	122.113	49.5978	49.2202
ENSRNOG00000004783	Fam171b	family with sequence similarity 171, member B	2605	10.0415	8.28262	5.30513	11.5658	15.2609	9.06688
ENSRNOG00000004784	Ndufaf5	NADH:ubiquinone oxidoreductase complex assembly factor 5	1144	45.6432	37.2718	34.3065	40.3459	41.2737	39.5057
ENSRNOG00000004786	Cyp4f1	cytochrome P450, family 4, subfamily f, polypeptide 1	2228	4.56432	0	3.89043	7.53123	5.89625	9.06688
ENSRNOG00000004789	Diexf	digestive organ expansion factor homolog (zebrafish)	2982	98.1328	91.1088	54.1123	69.9328	71.4486	64.7634
ENSRNOG00000004791	Arf6	ADP-ribosylation factor 6	1147	92.6556	12.4239	106.103	87.685	79.7728	76.7447
ENSRNOG00000004793	Ncln	nicalin	3007	138.755	335.446	96.907	122.651	153.649	135.679
ENSRNOG00000004794	Rtn1	reticulon 1	2693	253.32	294.033	230.596	124.803	129.371	129.851
ENSRNOG00000004805	Stac2	SH3 and cysteine rich domain 2	3069	44.7303	20.7066	51.2829	61.3257	55.4941	57.3156
ENSRNOG00000004806	Strn	striatin	3071	3.65145	8.28262	2.8294	4.57253	3.81522	6.15253
ENSRNOG00000004807	Arf2	ADP-ribosylation factor 2	2177	36.0581	78.6849	32.8918	30.1249	34.6838	31.0864
ENSRNOG00000004810	Plcb1	phospholipase C beta 1	4918	8.6722	8.28262	9.90291	28.5111	32.9496	37.239
ENSRNOG00000004812	Sema6d	semaphorin 6D	6178	16.4315	12.4239	11.3176	5.91739	10.752	6.15253
ENSRNOG00000004813	Rtcb	RNA 2',3'-cyclic phosphate and 5'-OH ligase	1876	42.4481	0	62.9542	75.0433	52.0257	52.1346
ENSRNOG00000004814	Elob	elongin B	589	139.668	16.5652	221.401	302.863	238.971	223.758
ENSRNOG00000004819	Porcn	porcupine homolog (Drosophila)	1874	30.1245	0	32.5381	25.0144	27.4002	31.7341
ENSRNOG00000004820	Sar1b	secretion associated, Ras related GTPase 1B	1264	61.6183	53.837	85.5894	159.232	90.5247	100.383
ENSRNOG00000004823	Dock4	dedicator of cytokinesis 4	5901	11.8672	4.14131	8.48821	2.42075	4.85573	2.91435
ENSRNOG00000004826	Sos2	SOS Ras/Rho guanine nucleotide exchange factor 2	5604	87.6349	37.2718	75.3328	78.271	81.8538	84.1925
ENSRNOG00000004827	Papola	poly (A) polymerase alpha	4265	501.618	1205.12	483.12	417.714	464.763	422.905
ENSRNOG00000004829	Immp1l	inner mitochondrial membrane peptidase subunit 1	1261	10.0415	16.5652	14.8544	12.1038	10.752	11.3336
ENSRNOG00000004831	Arid2	AT-rich interaction domain 2	5875	14.6058	8.28262	22.9889	28.2421	25.666	25.9054
ENSRNOG00000004834	Llgl2	LLGL2, scribble cell polarity complex component	4261	11.8672	0	18.0374	34.6974	19.7698	18.4576
ENSRNOG00000004837	Limd1	LIM domains containing 1	3782	15.9751	20.7066	19.4521	15.0625	13.1798	13.9241
ENSRNOG00000004839	B4galnt1	beta-1,4-N-acetyl-galactosaminyl transferase 1	2624	24.1909	153.228	22.9889	32.5457	36.7648	37.8866
ENSRNOG00000004842	Dnajc24	DnaJ heat shock protein family (Hsp40) member C24	793	8.6722	0	17.6838	30.6629	19.0761	20.0767
ENSRNOG00000004844	Med30	mediator complex subunit 30	894	1.82573	0	7.78085	32.2767	14.914	15.2194
ENSRNOG00000004846	Atp6v1c1	ATPase H+ transporting V1 subunit C1	1744	103.154	28.9892	119.542	103.016	94.3399	119.165
ENSRNOG00000004864	Prpf40a	pre-mRNA processing factor 40 homolog A	3564	805.602	708.164	671.276	675.39	665.582	642.453
ENSRNOG00000004870	Dyrk3	dual specificity tyrosine phosphorylation regulated kinase 3	2490	47.9253	28.9892	33.2455	39.8079	38.8459	35.6199
ENSRNOG00000004883	Erh	enhancer of rudimentary homolog (Drosophila)	776	160.207	86.9675	162.691	156.811	153.996	151.87
ENSRNOG00000004889	Vangl2	VANGL planar cell polarity protein 2	4179	196.722	327.164	141.47	84.9953	108.213	103.298
ENSRNOG00000004891	Arl14ep	ADP-ribosylation factor like GTPase 14 effector protein	1317	83.9834	86.9675	55.527	61.5947	72.4892	53.7536
ENSRNOG00000004893	Atp5s	ATP synthase, H+ transporting, mitochondrial Fo complex, subunit s (factor B)	1990	14.1494	8.28262	12.025	11.8348	12.4862	11.9812
ENSRNOG00000004901	Slc4a1ap	solute carrier family 4 member 1 adaptor protein	2139	80.332	86.9675	54.8197	46.8012	49.9447	51.4869
ENSRNOG00000004903	Ebp	emopamil binding protein (sterol isomerase)	1054	41.5353	28.9892	51.6366	31.7388	33.9901	39.1819
ENSRNOG00000004904	Pa2g4	proliferation-associated 2G4	1575	232.78	140.805	264.549	277.042	301.055	317.988
ENSRNOG00000004908	Smc6	structural maintenance of chromosomes 6	4645	542.241	567.36	435.374	568.608	592.399	550.813
ENSRNOG00000004909	Cnot2	CCR4-NOT transcription complex, subunit 2	1949	11.8672	4.14131	4.95145	4.8415	5.20257	8.41925
ENSRNOG00000004910	Eif2d	eukaryotic translation initiation factor 2D	2013	51.5768	33.1305	68.613	60.5188	61.7372	59.9062
ENSRNOG00000004912	Itgav	integrin subunit alpha V	3266	9.12863	16.5652	9.19556	4.03459	5.89625	4.20962
ENSRNOG00000004917	Rasal2	RAS protein activator like 2	4653	35.6017	95.2501	26.172	25.8214	41.2737	29.4674
ENSRNOG00000004921	Nusap1	nucleolar and spindle associated protein 1	4207	81.7013	74.5436	126.262	107.32	123.474	138.594
ENSRNOG00000004923	Map4k5	mitogen-activated protein kinase kinase kinase kinase 5	3296	8.6722	8.28262	3.53675	8.87609	9.36463	8.09543
ENSRNOG00000004925	Ppp1r12a	protein phosphatase 1, regulatory subunit 12A	5748	263.361	240.196	266.317	232.123	242.44	255.168
ENSRNOG00000004927	Supt7l	SPT7-like STAGA complex gamma subunit	1917	3.65145	4.14131	3.18308	4.8415	2.7747	3.88581
ENSRNOG00000004932	Sel1l3	SEL1L family member 3	4133	5.93361	20.7066	3.89043	1.07589	1.73419	0.647634
ENSRNOG00000004936	Sdc2	syndecan 2	2949	60.249	41.4131	70.735	99.5198	94.3399	79.659
ENSRNOG00000004940	Rnf215	ring finger protein 215	2492	37.4274	62.1197	38.1969	52.7186	43.0079	38.2104
ENSRNOG00000004941	Gpn1	GPN-loop GTPase 1	2032	50.6639	16.5652	67.9056	51.6427	74.2233	77.0685
ENSRNOG00000004947	Zfp871	zinc finger protein 871	2137	5.93361	12.4239	13.7933	10.221	12.4862	11.9812
ENSRNOG00000004951	Kif16b	kinesin family member 16B	5894	41.5353	41.4131	44.9168	47.3392	47.17	50.1917
ENSRNOG00000004956	Jade2	jade family PHD finger 2	3179	17.8008	20.7066	7.42718	10.4899	9.71147	9.06688
ENSRNOG00000004959	Actr2	ARP2 actin related protein 2 homolog	1670	303.527	28.9892	339.882	300.173	310.767	303.74
ENSRNOG00000004964	Erbb3	erb-b2 receptor tyrosine kinase 3	5934	11.8672	0	14.147	9.68301	10.752	10.0383
ENSRNOG00000004967	Snrpb2	small nuclear ribonucleoprotein polypeptide B2	1030	425.394	977.349	475.693	360.423	323.947	326.408
ENSRNOG00000004968	Ncapg2	non-SMC condensin II complex, subunit G2	7351	48.8382	144.946	50.2219	78.271	65.8992	76.097
ENSRNOG00000004971	Txlng	taxilin gamma	1828	30.5809	12.4239	25.8183	27.9731	26.3597	32.3817
ENSRNOG00000004972	Upp1	uridine phosphorylase 1	2038	31.4938	8.28262	37.1359	14.5245	14.914	20.7243
ENSRNOG00000004973	Ppp2r5c	protein phosphatase 2, regulatory subunit B', gamma	1994	99.5021	111.815	108.932	105.437	112.029	100.707
ENSRNOG00000004978	Prkacb	protein kinase cAMP-activated catalytic subunit beta	1122	6.84647	4.14131	6.36615	4.30356	6.93676	5.50489
ENSRNOG00000004980	Rangrf	RAN guanine nucleotide release factor	837	31.0373	0	35.3675	37.1182	42.6611	43.3915
ENSRNOG00000004992	Rab1a	RAB1A, member RAS oncogene family	1843	134.191	49.6957	194.521	260.634	163.014	199.148
ENSRNOG00000004996	Zcrb1	zinc finger CCHC-type and RNA binding motif containing 1	1311	346.432	612.914	299.563	297.484	330.19	283.34
ENSRNOG00000004998	Jakmip1	janus kinase and microtubule interacting protein 1	2315	78.0498	41.4131	64.0152	13.4486	18.0356	19.7528
ENSRNOG00000005003	Ptprn2	protein tyrosine phosphatase, receptor type N2	5131	99.9585	24.8479	101.505	160.039	108.213	90.9926
ENSRNOG00000005006	Ndufaf1	NADH:ubiquinone oxidoreductase complex assembly factor 1	1906	28.7552	4.14131	38.1969	12.6417	14.2204	17.4861
ENSRNOG00000005009	Zfp3	zinc finger protein 3	2451	3.65145	8.28262	5.30513	6.45534	8.67095	3.88581
ENSRNOG00000005012	Utp14a	UTP14A small subunit processome component	2598	101.784	91.1088	92.6629	90.3747	74.917	92.9355
ENSRNOG00000005015	Rabep1	rabaptin, RAB GTPase binding effector protein 1	3467	221.826	223.631	193.107	227.551	236.544	214.367
ENSRNOG00000005016	Tmed4	transmembrane p24 trafficking protein 4	2189	21.9087	0	34.6602	80.1538	27.747	29.1435
ENSRNOG00000005018	Scn2a	sodium voltage-gated channel alpha subunit 2	8808	4.10788	8.28262	4.95145	2.15178	2.08103	1.29527
ENSRNOG00000005021	Orc4	origin recognition complex, subunit 4	1645	21.4523	16.5652	21.9279	30.3939	25.666	25.9054
ENSRNOG00000005024	Cdkn2aipnl	CDKN2A interacting protein N-terminal like	1781	81.7013	53.837	83.821	83.3815	82.2006	79.659
ENSRNOG00000005031	Surf6	surfeit 6	2023	43.361	4.14131	60.8321	37.1182	39.5395	35.9437
ENSRNOG00000005033	Acvr1	activin A receptor type 1	3060	1.82573	4.14131	2.12205	26.6283	8.32411	10.686
ENSRNOG00000005034	Arhgef25	Rho guanine nucleotide exchange factor 25	2104	225.934	70.4023	171.179	133.948	153.996	145.718
ENSRNOG00000005037	Kif18a	kinesin family member 18A	3500	33.7759	20.7066	41.0263	52.1807	57.2283	56.668
ENSRNOG00000005038	Ube2t	ubiquitin-conjugating enzyme E2T	615	3.19502	12.4239	3.89043	9.14506	2.7747	1.9429
ENSRNOG00000005041	Crip2	cysteine-rich protein 2	1154	162.033	347.87	194.521	296.139	311.807	265.206
ENSRNOG00000005042	Ranbp17	RAN binding protein 17	4915	5.93361	12.4239	7.0735	7.53123	5.20257	6.47634
ENSRNOG00000005045	Ppp2r5e	protein phosphatase 2 regulatory subunit B', epsilon	6291	296.224	633.62	261.366	250.682	234.116	258.73
ENSRNOG00000005046	Tspan13	tetraspanin 13	1941	91.2863	20.7066	100.444	125.879	99.5425	95.2022
ENSRNOG00000005052	Slc39a9	solute carrier family 39, member 9	4944	74.8548	16.5652	133.336	125.072	127.29	134.06
ENSRNOG00000005053	Egln3	egl-9 family hypoxia-inducible factor 3	2817	143.776	219.489	181.082	116.734	96.421	121.755
ENSRNOG00000005061	Dlst	dihydrolipoamide S-succinyltransferase	2779	75.3112	82.8262	127.677	152.776	151.221	150.251
ENSRNOG00000005063	Atl1	atlastin GTPase 1	2678	47.4689	111.815	52.6976	85.8022	85.669	77.3923
ENSRNOG00000005070	Spopl	speckle type BTB/POZ protein like	1785	6.84647	0	3.89043	4.30356	3.46838	4.85726
ENSRNOG00000005074	Arl6ip6	ADP ribosylation factor like GTPase 6 interacting protein 6	1712	30.1245	66.261	42.441	63.7465	48.9042	50.8393
ENSRNOG00000005076	Bcorl1	BCL6 co-repressor-like 1	6847	126.888	157.37	107.871	57.2911	82.5475	78.6876
ENSRNOG00000005081	Fbxl20	F-box and leucine-rich repeat protein 20	1610	8.21577	0	0.70735	1.61383	5.20257	4.53344
ENSRNOG00000005082	Irf6	interferon regulatory factor 6	4044	103.154	91.1088	118.128	140.135	132.145	113.336
ENSRNOG00000005083	Rtfdc1	replication termination factor 2 domain containing 1	2156	207.22	70.4023	177.191	129.376	157.464	141.508
ENSRNOG00000005087	Cebpz	CCAAT/enhancer binding protein zeta	4004	424.481	298.174	375.957	429.549	409.269	397.324
ENSRNOG00000005096	Bzw2	basic leucine zipper and W2 domains 2	1837	172.531	194.642	178.606	171.873	179.315	175.509
ENSRNOG00000005101	Mia2	melanoma inhibitory activity 2	2451	81.2448	49.6957	87.0041	80.9607	85.3222	77.7161
ENSRNOG00000005102	Washc3	WASH complex subunit 3	1033	130.083	12.4239	142.885	143.631	127.29	126.936
ENSRNOG00000005107	Recql5	RecQ like helicase 5	3905	14.1494	20.7066	16.6227	12.1038	9.36463	14.8956
ENSRNOG00000005108	Wfs1	wolframin ER transmembrane glycoprotein	3571	63.9004	20.7066	72.1497	35.7733	52.0257	43.0677
ENSRNOG00000005115	Asf1b	anti-silencing function 1B histone chaperone	1586	48.8382	41.4131	82.0526	68.8569	74.2233	70.5921
ENSRNOG00000005116	LOC108350502	40S ribosomal protein S2 pseudogene	930	9.12863	12.4239	6.36615	6.72431	6.58992	11.0098
ENSRNOG00000005123	Emc2	ER membrane protein complex subunit 2	891	126.888	554.936	73.2108	87.1471	114.11	83.5448
ENSRNOG00000005124	Plekhh2	pleckstrin homology, MyTH4 and FERM domain containing H2	4921	58.4232	24.8479	50.2219	40.8838	57.5751	57.3156
ENSRNOG00000005126	Pqlc3	PQ loop repeat containing 3	1902	64.3569	28.9892	66.1373	87.416	61.7372	69.2969
ENSRNOG00000005129	Dtx3	deltex E3 ubiquitin ligase 3	1964	46.556	12.4239	118.835	161.921	126.596	147.661
ENSRNOG00000005132	Slc52a3	solute carrier family 52 member 3	2640	73.0291	66.261	78.5159	27.1662	29.8281	36.9152
ENSRNOG00000005133	Mapt	microtubule-associated protein tau	8203	497.967	683.316	466.851	669.203	714.486	636.301
ENSRNOG00000005138	Pip4k2c	phosphatidylinositol-5-phosphate 4-kinase type 2 gamma	3185	78.0498	74.5436	98.6754	111.086	103.705	100.707
ENSRNOG00000005141	Hus1	HUS1 checkpoint clamp component	4637	31.9502	37.2718	29.0014	36.8492	35.0306	29.1435
ENSRNOG00000005144	Tmem18	transmembrane protein 18	3140	28.7552	70.4023	38.9043	84.9953	59.6561	51.8107
ENSRNOG00000005149	Sacm1l	SAC1 suppressor of actin mutations 1-like (yeast)	3388	74.3983	24.8479	85.5894	80.9607	72.1423	86.783
ENSRNOG00000005151	Dync2li1	dynein cytoplasmic 2 light intermediate chain 1	1700	8.21577	4.14131	21.9279	27.9731	30.5217	31.0864
ENSRNOG00000005153	LOC690422	hypothetical protein LOC690422	5661	104.066	28.9892	100.444	142.286	127.983	138.27
ENSRNOG00000005157	Rbbp7	RB binding protein 7, chromatin remodeling factor	1922	171.618	426.555	311.942	455.908	283.714	334.503
ENSRNOG00000005175	Sgpp1	sphingosine-1-phosphate phosphatase 1	2795	21.4523	4.14131	78.5159	107.32	60.003	70.5921
ENSRNOG00000005176	Map7d2	MAP7 domain containing 2	4247	392.075	339.587	318.308	333.795	304.177	301.474
ENSRNOG00000005183	Rtf1	Rtf1, Paf1/RNA polymerase II complex component, homolog (S. cerevisiae)	4495	80.7884	82.8262	104.334	121.576	117.925	112.688
ENSRNOG00000005184	Nop10	NOP10 ribonucleoprotein	858	116.846	74.5436	207.607	146.859	130.411	121.108
ENSRNOG00000005185	Nxph3	neurexophilin 3	1857	15.9751	4.14131	13.4397	20.4419	20.8103	27.2006
ENSRNOG00000005190	Nipal2	NIPA-like domain containing 2	2200	9.12863	8.28262	16.2691	15.6004	15.6077	15.867
ENSRNOG00000005191	Trim44	tripartite motif-containing 44	1390	86.722	231.913	50.5756	48.953	54.8004	53.106
ENSRNOG00000005193	LOC100912917	phosphoribosylformylglycinamidine synthase-like	7023	120.042	190.5	109.286	131.528	139.429	148.956
ENSRNOG00000005195	Cst3	cystatin C	785	169.336	20.7066	275.867	280.807	230.3	228.939
ENSRNOG00000005196	Slc12a6	solute carrier family 12, member 6	6422	90.3735	57.9783	106.103	77.4641	78.3854	93.2593
ENSRNOG00000005203	Sec61g	Sec61 translocon gamma subunit	443	41.5353	24.8479	154.91	252.565	127.636	148.632
ENSRNOG00000005218	Sf3a1	splicing factor 3a, subunit 1	5019	101.784	140.805	80.2843	98.1749	89.1374	97.1451
ENSRNOG00000005227	Tfap4	transcription factor AP-4	2408	25.1037	4.14131	41.38	41.6907	40.2332	39.1819
ENSRNOG00000005228	Gnptab	N-acetylglucosamine-1-phosphate transferase, alpha and beta subunits	4857	9.58506	0	3.89043	6.72431	8.67095	7.12398
ENSRNOG00000005234	Gxylt1	glucoside xylosyltransferase 1	6820	195.809	124.239	148.19	126.955	150.875	145.394
ENSRNOG00000005243	Pop1	POP1 homolog, ribonuclease P/MRP subunit	3511	18.7137	12.4239	19.8058	22.8627	24.2787	23.3148
ENSRNOG00000005248	Slc1a4	solute carrier family 1 member 4	3870	346.432	41.4131	154.556	185.322	191.108	148.632
ENSRNOG00000005249	Snx6	sorting nexin 6	1934	138.299	132.522	145.361	119.962	126.596	146.689
ENSRNOG00000005256	Zc3h15	zinc finger CCCH-type containing 15	2011	545.892	993.915	388.689	271.393	315.969	340.008
ENSRNOG00000005257	Prkaca	protein kinase cAMP-activated catalytic subunit alpha	2220	49.2946	8.28262	105.042	146.59	124.168	107.831
ENSRNOG00000005258	Myef2	myelin expression factor 2	2088	119.585	236.055	75.3328	33.0836	46.8231	39.8295
ENSRNOG00000005260	Acp1	acid phosphatase 1, soluble	1544	2.73859	4.14131	3.53675	5.64842	4.85573	3.56199
ENSRNOG00000005261	Fbxl5	F-box and leucine-rich repeat protein 5	2814	50.6639	24.8479	71.0887	83.6504	69.7144	75.4494
ENSRNOG00000005263	LOC688906	similar to splicing factor, arginine/serine-rich 2, interacting protein	7475	112.739	128.381	114.237	127.493	112.376	107.183
ENSRNOG00000005264	Sav1	salvador family WW domain containing protein 1	2271	18.7137	57.9783	34.6602	44.6494	36.0712	35.6199
ENSRNOG00000005271	Rapgef5	Rap guanine nucleotide exchange factor 5	5426	0.456432	4.14131	2.8294	13.1797	7.63044	12.6289
ENSRNOG00000005274	Vrk1	vaccinia related kinase 1	1877	77.1369	24.8479	99.3827	84.1884	86.7095	92.6117
ENSRNOG00000005276	Csnk2a1	casein kinase 2 alpha 1	1672	248.299	111.815	279.05	211.143	198.045	217.281
ENSRNOG00000005277	Ptprv	protein tyrosine phosphatase, receptor type, V	5744	30.5809	12.4239	29.0014	7.53123	13.1798	16.1909
ENSRNOG00000005279	Ndufaf7	NADH:ubiquinone oxidoreductase complex assembly factor 7	2370	25.1037	16.5652	28.6477	29.8559	29.4812	34.9723
ENSRNOG00000005281	Stx16	syntaxin 16	4378	87.6349	153.228	56.588	36.3113	44.0484	39.1819
ENSRNOG00000005284	Itpka	inositol-trisphosphate 3-kinase A	1813	7.75934	0	6.71983	8.06917	9.01779	7.44779
ENSRNOG00000005285	Fbxo33	F-box protein 33	3313	49.2946	16.5652	72.5034	105.706	88.4437	93.2593
ENSRNOG00000005290	Ywhae	tyrosine 3-monooxygenase/tryptophan 5-monooxygenase activation protein, epsilon	1738	867.676	774.425	1122.21	1479.89	1323.88	1343.84
ENSRNOG00000005291	Slc38a1	solute carrier family 38, member 1	2281	30.5809	16.5652	47.3925	45.7253	39.8864	30.7626
ENSRNOG00000005292	Trip11	thyroid hormone receptor interactor 11	8348	221.369	198.783	192.399	172.411	204.634	214.043
ENSRNOG00000005298	Zfp513	zinc finger protein 513	2170	24.1909	20.7066	32.1844	38.732	27.4002	33.0293
ENSRNOG00000005299	Kif5a	kinesin family member 5A	6266	78.5062	53.837	51.9903	83.6504	115.15	134.708
ENSRNOG00000005301	Eif2b4	eukaryotic translation initiation factor 2B subunit delta	1566	94.9378	28.9892	113.176	115.12	117.231	119.812
ENSRNOG00000005303	Tbc1d25	TBC1 domain family, member 25	2496	45.6432	4.14131	53.0513	40.6148	50.9852	53.7536
ENSRNOG00000005309	Scn8a	sodium voltage-gated channel alpha subunit 8	6847	4.10788	4.14131	4.59778	3.49664	3.81522	5.82871
ENSRNOG00000005310	Cul1	cullin 1	3366	64.3569	24.8479	80.9916	97.368	99.8894	105.241
ENSRNOG00000005323	Syne2	spectrin repeat containing nuclear envelope protein 2	20660	110.456	124.239	97.6144	59.7119	126.596	115.927
ENSRNOG00000005326	Cnrip1	cannabinoid receptor interacting protein 1	1650	149.253	53.837	117.066	80.9607	84.9753	84.8401
ENSRNOG00000005330	Crebbp	CREB binding protein	10103	396.183	480.392	387.274	297.215	398.864	399.267
ENSRNOG00000005331	Vapb	VAMP associated protein B and C	988	38.3403	86.9675	17.6838	20.9799	21.504	20.7243
ENSRNOG00000005332	Csdc2	cold shock domain containing C2	2467	72.1162	256.761	55.527	30.9318	33.6433	34.0008
ENSRNOG00000005333	Azin1	antizyme inhibitor 1	4344	168.423	198.783	206.193	161.383	177.928	204.005
ENSRNOG00000005334	Acvr2a	activin A receptor type 2A	4493	32.4066	74.5436	22.2815	29.8559	30.8686	27.8483
ENSRNOG00000005342	Rassf5	Ras association domain family member 5	3796	10.0415	4.14131	16.6227	15.3314	9.36463	13.2765
ENSRNOG00000005344	Nol10	nucleolar protein 10	2865	94.4813	115.957	110.347	114.313	103.358	107.183
ENSRNOG00000005346	Tmem128	transmembrane protein 128	1093	19.6266	20.7066	43.8557	145.783	46.8231	55.6965
ENSRNOG00000005347	Fjx1	four jointed box 1	2102	5.02075	8.28262	4.2441	5.91739	3.81522	2.26672
ENSRNOG00000005350	Pwp1	PWP1 homolog, endonuclein	2056	92.1992	149.087	69.674	60.7878	78.3854	67.354
ENSRNOG00000005352	Elf4	E74 like ETS transcription factor 4	2448	3.19502	8.28262	1.76838	2.42075	4.16206	3.56199
ENSRNOG00000005353	Rybp	RING1 and YY1 binding protein	4373	27.3859	20.7066	65.0762	73.4295	46.8231	46.9535
ENSRNOG00000005355	Ncstn	nicastrin	2893	31.9502	8.28262	31.8308	38.732	27.747	32.0579
ENSRNOG00000005357	Ctc1	CST telomere replication complex component 1	4242	114.564	86.9675	99.7364	77.1951	96.7678	97.7928
ENSRNOG00000005358	Pmm1	phosphomannomutase 1	1196	334.564	256.761	261.366	206.033	270.534	279.13
ENSRNOG00000005360	Dhrs7b	dehydrogenase/reductase 7B	1344	235.975	434.838	182.496	149.549	173.419	175.509
ENSRNOG00000005362	Rab3ip	RAB3A interacting protein	1883	24.1909	20.7066	17.6838	32.8146	15.6077	26.8768
ENSRNOG00000005371	Klhl29	kelch-like family member 29	7543	6.39004	16.5652	7.42718	0	0	0
ENSRNOG00000005374	Lyar	Ly1 antibody reactive	1781	187.137	256.761	177.545	215.985	173.419	195.909
ENSRNOG00000005376	Mad2l1	MAD2 mitotic arrest deficient-like 1 (yeast)	1424	5.47718	20.7066	8.48821	26.6283	15.2609	15.5432
ENSRNOG00000005377	Tmem11	transmembrane protein 11	1484	163.403	41.4131	204.071	149.011	157.811	160.289
ENSRNOG00000005387	Rbm3	RNA binding motif (RNP1, RRM) protein 3	1824	187.137	207.066	331.394	201.46	192.842	239.301
ENSRNOG00000005388	Rassf3	Ras association domain family member 3	3290	10.4979	8.28262	15.9154	19.097	13.1798	12.9527
ENSRNOG00000005391	Prex2	phosphatidylinositol-3,4,5-trisphosphate-dependent Rac exchange factor 2	5996	45.6432	49.6957	29.7087	19.097	28.4407	20.0767
ENSRNOG00000005392	Ngfr	nerve growth factor receptor	3254	258.34	372.718	218.218	134.217	148.1	155.432
ENSRNOG00000005393	Sertad2	SERTA domain containing 2	1505	80.7884	70.4023	71.4424	43.3046	55.8409	52.7822
ENSRNOG00000005397	Maea	macrophage erythroblast attacher	2150	167.967	107.674	207.254	204.688	207.409	196.233
ENSRNOG00000005406	Clint1	clathrin interactor 1	4160	157.469	149.087	152.08	147.397	124.515	138.27
ENSRNOG00000005411	Aftph	aftiphilin	3157	24.6473	24.8479	25.8183	26.3593	23.2381	22.6672
ENSRNOG00000005413	Creb3l1	cAMP responsive element binding protein 3-like 1	2640	29.6681	41.4131	26.5256	41.4218	29.1344	34.6484
ENSRNOG00000005418	Trap1	TNF receptor-associated protein 1	2235	39.7095	24.8479	38.1969	32.8146	40.9269	41.1248
ENSRNOG00000005424	Odc1	ornithine decarboxylase 1	3641	98.5892	115.957	148.544	167.57	97.4615	154.785
ENSRNOG00000005426	Snupn	snurportin 1	1333	24.6473	28.9892	20.1595	18.2901	15.6077	19.429
ENSRNOG00000005428	Ctbp1	C-terminal binding protein 1	2158	39.7095	41.4131	88.4188	151.163	90.8716	100.059
ENSRNOG00000005433	Shq1	SHQ1, H/ACA ribonucleoprotein assembly factor	2953	5.93361	0	4.2441	5.64842	6.24308	3.88581
ENSRNOG00000005434	Sptbn1	spectrin, beta, non-erythrocytic 1	7367	540.871	1867.73	425.118	410.452	524.072	470.83
ENSRNOG00000005437	Rida	reactive intermediate imine deaminase A homolog	889	103.61	103.533	83.821	90.3747	83.9348	74.8018
ENSRNOG00000005446	Gna11	guanine nucleotide binding protein, alpha 11	1316	5.47718	8.28262	6.01248	6.72431	4.50889	3.88581
ENSRNOG00000005464	Lgalsl	galectin-like	3507	98.1328	82.8262	87.0041	137.714	123.128	121.755
ENSRNOG00000005468	Rbm28	RNA binding motif protein 28	3985	150.622	202.924	137.58	167.839	167.523	176.804
ENSRNOG00000005470	Atxn3	ataxin 3	3066	11.4108	8.28262	9.19556	13.1797	10.4051	10.3621
ENSRNOG00000005480	Ybx3	Y box binding protein 3	1834	155.187	57.9783	161.983	211.681	155.383	154.137
ENSRNOG00000005482	Sap30bp	SAP30 binding protein	3166	48.3817	86.9675	35.3675	41.4218	43.3548	43.0677
ENSRNOG00000005483	Rpap1	RNA polymerase II associated protein 1	4816	10.0415	4.14131	9.19556	7.53123	7.2836	8.09543
ENSRNOG00000005486	Phf20l1	PHD finger protein 20-like protein 1	2857	36.5145	33.1305	37.8432	34.1595	40.9269	41.1248
ENSRNOG00000005492	Hpcal1	hippocalcin-like 1	1670	117.759	120.098	120.957	107.32	125.209	126.936
ENSRNOG00000005496	Ing3	inhibitor of growth family, member 3	2156	22.3651	37.2718	32.8918	58.0981	44.3953	44.6868
ENSRNOG00000005502	Ankib1	ankyrin repeat and IBR domain containing 1	6391	140.124	277.468	108.932	199.04	199.085	183.281
ENSRNOG00000005504	Pkp4	plakophilin 4	4416	41.5353	28.9892	50.9292	71.8156	74.5702	72.2112
ENSRNOG00000005506	Arhgef5	Rho guanine nucleotide exchange factor 5	4912	25.5602	33.1305	18.3911	1.34486	0	0.971451
ENSRNOG00000005512	Ndufa4	NADH:ubiquinone oxidoreductase subunit A4	785	235.975	33.1305	373.127	1506.78	1071.38	894.059
ENSRNOG00000005513	Srsf5	serine and arginine rich splicing factor 5	1180	41.5353	20.7066	32.1844	33.3526	23.2381	24.2863
ENSRNOG00000005524	Pno1	partner of NOB1 homolog	1513	114.108	91.1088	128.384	204.15	164.401	160.937
ENSRNOG00000005528	Tbk1	TANK-binding kinase 1	2987	42.4481	28.9892	58.7101	68.8569	60.6967	67.6778
ENSRNOG00000005538	Psmd11	proteasome 26S subunit, non-ATPase 11	3344	218.631	273.326	233.072	363.382	365.914	334.503
ENSRNOG00000005539	Thg1l	tRNA-histidine guanylyltransferase 1-like	2327	28.2988	16.5652	42.7947	22.5937	37.8053	32.7055
ENSRNOG00000005540	Nin	ninein	6718	5.47718	0	9.54923	8.06917	4.16206	8.09543
ENSRNOG00000005551	Derl1	derlin 1	2763	64.3569	8.28262	89.1262	114.044	76.6512	82.5734
ENSRNOG00000005556	Snrpf	small nuclear ribonucleoprotein polypeptide F	849	52.4896	115.957	44.2094	192.584	41.9674	43.7153
ENSRNOG00000005558	LOC100125367	hypothetical protein LOC100125367	1968	45.6432	16.5652	40.319	30.9318	35.0306	31.7341
ENSRNOG00000005564	Ubn2	ubinuclein 2	5101	139.212	124.239	123.433	168.915	182.784	182.633
ENSRNOG00000005568	Pcnx4	pecanex homolog 4 (Drosophila)	3516	6.39004	4.14131	6.01248	4.8415	1.38735	3.88581
ENSRNOG00000005576	Rpia	ribose 5-phosphate isomerase A	1812	35.1452	107.674	51.2829	28.5111	29.8281	23.3148
ENSRNOG00000005577	Desi1	desumoylating isopeptidase 1	1416	101.328	82.8262	88.7725	50.0289	56.1878	59.2585
ENSRNOG00000005578	Zbtb44	zinc finger and BTB domain containing 44	2709	25.5602	41.4131	23.6962	30.9318	36.418	36.5913
ENSRNOG00000005587	Suclg1	succinate-CoA ligase, alpha subunit	2229	138.299	120.098	140.055	128.031	120.7	118.517
ENSRNOG00000005589	Dhrs7	dehydrogenase/reductase 7	1291	82.1577	49.6957	109.639	140.404	123.821	125.641
ENSRNOG00000005592	Brinp2	BMP/retinoic acid inducible neural specific 2	4129	11.8672	8.28262	12.7323	25.8214	20.8103	21.6957
ENSRNOG00000005602	Mthfd1	methylenetetrahydrofolate dehydrogenase, cyclohydrolase and formyltetrahydrofolate synthetase 1	3333	7.75934	37.2718	22.2815	32.2767	21.8508	25.2577
ENSRNOG00000005606	Med1	mediator complex subunit 1	5813	300.788	418.272	231.304	223.247	258.741	247.396
ENSRNOG00000005610	Yipf4	Yip1 domain family, member 4	1820	99.9585	45.5544	89.1262	135.024	83.588	83.221
ENSRNOG00000005614	Txn2	thioredoxin 2	1128	25.5602	41.4131	43.5021	50.5668	37.1117	48.5726
ENSRNOG00000005615	Gadd45a	growth arrest and DNA-damage-inducible, alpha	1241	15.5187	8.28262	22.6352	35.5044	22.5445	16.5147
ENSRNOG00000005616	Ncoa3	nuclear receptor coactivator 3	4611	5.47718	0	6.36615	2.15178	5.54941	1.9429
ENSRNOG00000005618	Fmc1	formation of mitochondrial complex V assembly factor 1	1336	22.8216	0	51.6366	71.0087	68.3271	75.4494
ENSRNOG00000005619	Misp3	MISP family member 3	1036	228.216	182.218	160.215	100.327	126.943	121.431
ENSRNOG00000005620	Lcp2	lymphocyte cytosolic protein 2	3382	15.9751	41.4131	23.6962	10.4899	6.58992	13.6003
ENSRNOG00000005623	Ankmy2	ankyrin repeat and MYND domain containing 2	2630	86.722	74.5436	94.4313	89.2989	115.15	103.298
ENSRNOG00000005624	Zfx	zinc finger protein X-linked	7160	52.9461	157.37	64.3689	44.9184	56.5346	49.2202
ENSRNOG00000005633	Zbtb49	zinc finger and BTB domain containing 49	2790	4.10788	0	2.12205	7.8002	3.46838	2.91435
ENSRNOG00000005642	Frs2	fibroblast growth factor receptor substrate 2	6591	82.1577	70.4023	79.9306	80.1538	72.1423	79.659
ENSRNOG00000005650	Pgf	placental growth factor	1561	283.444	294.033	297.795	129.914	116.884	140.86
ENSRNOG00000005659	Aurkb	aurora kinase B	4404	5.02075	8.28262	20.1595	56.7532	26.7065	31.4103
ENSRNOG00000005667	Astn1	astrotactin 1	7337	2.73859	16.5652	3.53675	7.26226	7.63044	4.85726
ENSRNOG00000005668	Ndufa8	NADH:ubiquinone oxidoreductase subunit A8	1015	252.407	298.174	245.804	196.081	237.931	222.139
ENSRNOG00000005678	Lamb1	laminin subunit beta 1	5645	41.9917	49.6957	41.38	0.268972	0	0.647634
ENSRNOG00000005686	Suclg2	succinate-CoA ligase, GDP-forming, beta subunit	2219	9.58506	8.28262	8.84188	25.5524	9.01779	13.2765
ENSRNOG00000005689	Yeats4	YEATS domain containing 4	1310	406.224	567.36	323.966	201.191	267.065	217.929
ENSRNOG00000005691	Rnf32	ring finger protein 32	1569	2.28216	8.28262	1.76838	7.8002	6.24308	5.82871
ENSRNOG00000005698	Ndufa5	NADH:ubiquinone oxidoreductase subunit A5	546	848.05	4253.13	641.921	764.151	857.037	824.438
ENSRNOG00000005700	Nsg1	neuron specific gene family member 1	1603	129.17	24.8479	213.62	318.194	269.493	264.235
ENSRNOG00000005703	Arfgef1	ADP ribosylation factor guanine nucleotide exchange factor 1	6945	138.299	231.913	146.775	157.08	161.973	147.661
ENSRNOG00000005710	Rbm7	RNA binding motif protein 7	1380	55.6847	37.2718	40.6726	58.0981	60.6967	45.982
ENSRNOG00000005713	Ccdc82	coiled-coil domain containing 82	3656	28.7552	37.2718	30.7697	45.1874	38.1522	40.1533
ENSRNOG00000005715	Lgr4	leucine-rich repeat-containing G protein-coupled receptor 4	3499	13.6929	20.7066	10.2566	9.95198	10.0583	10.686
ENSRNOG00000005718	AABR07065406.1		1078	1.36929	28.9892	15.9154	2.68972	2.42787	7.77161
ENSRNOG00000005719	Emc4	ER membrane protein complex subunit 4	1423	144.689	53.837	232.718	132.065	115.15	128.555
ENSRNOG00000005726	Pclo	piccolo (presynaptic cytomatrix protein)	16596	40.6224	57.9783	36.7822	25.2834	40.9269	44.0391
ENSRNOG00000005729	Palm3	paralemmin 3	2565	33.7759	24.8479	40.6726	36.8492	46.8231	37.5628
ENSRNOG00000005730	Pcmtd1	protein-L-isoaspartate (D-aspartate) O-methyltransferase domain containing 1	4092	58.8797	57.9783	81.699	100.058	66.2461	78.0399
ENSRNOG00000005733	Cpsf2	cleavage and polyadenylation specific factor 2	5727	233.693	306.457	260.305	255.255	253.539	253.873
ENSRNOG00000005736	Eif1ax	eukaryotic translation initiation factor 1A, X-linked	3247	190.332	360.294	279.403	324.919	305.217	304.712
ENSRNOG00000005749	Foxred2	FAD-dependent oxidoreductase domain containing 2	4626	83.527	20.7066	127.677	120.231	108.213	109.774
ENSRNOG00000005753	Alg13	ALG13, UDP-N-acetylglucosaminyltransferase subunit	5554	18.7137	4.14131	25.1109	137.983	112.376	101.679
ENSRNOG00000005762	Rab22a	RAB22A, member RAS oncogene family	7036	595.643	1006.34	289.306	165.149	212.265	192.671
ENSRNOG00000005763	Arl1	ADP-ribosylation factor like GTPase 1	943	10.0415	33.1305	9.90291	16.1383	14.5672	10.3621
ENSRNOG00000005765	Ap4s1	adaptor-related protein complex 4, sigma 1 subunit	1710	6.84647	24.8479	8.13453	9.14506	13.1798	9.06688
ENSRNOG00000005766	Tbc1d20	TBC1 domain family, member 20	1454	45.6432	45.5544	18.7448	14.7935	18.3824	16.8385
ENSRNOG00000005769	Smg8	SMG8 nonsense mediated mRNA decay factor	3740	8.6722	4.14131	9.19556	16.4073	8.32411	6.47634
ENSRNOG00000005775	Phf14	PHD finger protein 14	5245	267.012	219.489	211.498	631.278	578.873	509.041
ENSRNOG00000005776	Bcl11b	B-cell CLL/lymphoma 11B	5798	27.3859	33.1305	31.4771	2.15178	5.20257	4.85726
ENSRNOG00000005788	Cdk5rap2	CDK5 regulatory subunit associated protein 2	6065	30.1245	37.2718	25.4646	26.0903	34.6838	31.7341
ENSRNOG00000005795	Aasdhppt	aminoadipate-semialdehyde dehydrogenase-phosphopantetheinyl transferase	1073	60.7054	95.2501	57.2954	87.954	86.0158	72.535
ENSRNOG00000005796	Ctnna1	catenin alpha 1	3624	78.9627	16.5652	100.797	263.862	120.006	136.975
ENSRNOG00000005801	Stx17	syntaxin 17	1658	8.6722	28.9892	3.53675	7.8002	9.01779	4.53344
ENSRNOG00000005802	Usp24	ubiquitin specific peptidase 24	10582	39.7095	8.28262	42.0873	34.4285	41.9674	38.2104
ENSRNOG00000005804	Eif3d	eukaryotic translation initiation factor 3, subunit D	1894	724.357	223.631	593.113	486.033	591.359	592.909
ENSRNOG00000005823	Utp20	UTP20 small subunit processome component	8824	80.7884	124.239	95.4923	84.4574	104.051	95.8499
ENSRNOG00000005828	Skp1	S-phase kinase-associated protein 1	1536	499.793	78.6849	636.969	638.81	551.126	574.452
ENSRNOG00000005840	Cacfd1	calcium channel flower domain containing 1	2776	10.9544	8.28262	17.3301	10.221	11.0988	11.3336
ENSRNOG00000005841	Erp44	endoplasmic reticulum protein 44	1567	9.12863	0	23.3426	24.7455	15.6077	17.4861
ENSRNOG00000005849	Aco1	aconitase 1	3465	8.6722	0	13.7933	17.4832	17.3419	15.2194
ENSRNOG00000005850	Gdap1	ganglioside-induced differentiation-associated-protein 1	3927	18.7137	28.9892	25.4646	7.53123	3.46838	3.56199
ENSRNOG00000005856	Slc30a6	solute carrier family 30 member 6	1933	10.0415	0	14.147	25.0144	16.6482	17.1623
ENSRNOG00000005861	Hsd11b1	hydroxysteroid 11-beta dehydrogenase 1	4499	4.56432	0	1.4147	9.41404	5.89625	10.3621
ENSRNOG00000005865	Ssfa2	sperm specific antigen 2	5721	20.083	12.4239	16.6227	20.1729	11.7925	19.1052
ENSRNOG00000005868	Ttc21b	tetratricopeptide repeat domain 21B	3948	4.56432	0	2.8294	4.30356	4.50889	4.20962
ENSRNOG00000005872	Tcf7	transcription factor 7 (T-cell specific, HMG-box)	1550	5.47718	12.4239	3.89043	2.15178	1.73419	1.9429
ENSRNOG00000005874	Tle2	transducin-like enhancer of split 2	2844	14.6058	4.14131	17.3301	17.7522	18.0356	23.6387
ENSRNOG00000005877	Lrpprc	leucine-rich pentatricopeptide repeat containing	4328	419.004	57.9783	416.983	348.588	371.117	399.914
ENSRNOG00000005882	Tle1	transducin like enhancer of split 1	3250	4.56432	0	9.90291	6.72431	5.20257	6.80016
ENSRNOG00000005884	Emc7	ER membrane protein complex subunit 7	1141	114.108	95.2501	128.03	110.548	88.0969	94.8784
ENSRNOG00000005886	Zscan20	zinc finger and SCAN domain containing 20	3732	1.82573	0	2.8294	4.57253	3.46838	4.20962
ENSRNOG00000005888	Fsip1	fibrous sheath interacting protein 1	1662	9.12863	45.5544	15.5617	19.097	20.4634	14.8956
ENSRNOG00000005890	Serbp1	Serpine1 mRNA binding protein 1	1502	672.78	699.881	654.299	613.795	729.054	672.892
ENSRNOG00000005900	Slc2a6	solute carrier family 2 member 6	2126	13.6929	37.2718	25.4646	9.95198	9.36463	11.3336
ENSRNOG00000005902	Ccdc34	coiled-coil domain containing 34	2530	68.0083	103.533	73.9181	115.389	121.74	103.298
ENSRNOG00000005903	St14	suppression of tumorigenicity 14	3193	26.0166	4.14131	45.2704	19.366	15.2609	11.9812
ENSRNOG00000005904	Cdc27	cell division cycle 27	3019	73.0291	62.1197	68.613	68.05	76.3044	73.8303
ENSRNOG00000005905	Pde4b	phosphodiesterase 4B	3296	30.1245	4.14131	16.6227	41.9597	46.8231	49.2202
ENSRNOG00000005907	Rad18	RAD18 E3 ubiquitin protein ligase	2467	32.8631	24.8479	33.9528	44.9184	36.418	36.2675
ENSRNOG00000005908	Dmtf1	cyclin D binding myb-like transcription factor 1	3533	50.2075	49.6957	44.9168	69.1259	64.165	77.3923
ENSRNOG00000005918	RGD1563941	similar to hypothetical protein FLJ20010	1525	17.8008	4.14131	19.0985	7.26226	14.2204	10.686
ENSRNOG00000005923	Mtmr2	myotubularin related protein 2	2269	8.21577	16.5652	5.6588	6.99328	5.20257	12.6289
ENSRNOG00000005924	Dstn	destrin, actin depolymerizing factor	1686	209.502	20.7066	237.316	198.502	193.536	242.215
ENSRNOG00000005927	Cpsf6	cleavage and polyadenylation specific factor 6	7168	127.801	111.815	129.445	191.239	155.383	158.023
ENSRNOG00000005929	Them6	thioesterase superfamily member 6	1542	121.867	24.8479	101.505	35.5044	38.499	45.3344
ENSRNOG00000005931	Cpq	carboxypeptidase Q	1908	26.9295	41.4131	44.2094	18.0212	17.6887	13.6003
ENSRNOG00000005932	Megf9	multiple EGF-like-domains 9	3265	3.19502	4.14131	3.89043	3.49664	6.24308	5.50489
ENSRNOG00000005935	A3galt2	alpha 1,3-galactosyltransferase 2	1909	25.1037	49.6957	12.7323	21.5178	31.5623	24.9339
ENSRNOG00000005936	Foxm1	forkhead box M1	3421	13.2365	37.2718	8.48821	7.26226	13.1798	11.0098
ENSRNOG00000005956	Erich5	glutamate-rich 5	1101	18.2573	24.8479	15.9154	7.53123	10.752	14.248
ENSRNOG00000005957	Slc4a7	solute carrier family 4 member 7	4162	69.3776	140.805	50.9292	26.0903	30.5217	31.7341
ENSRNOG00000005958	Rrbp1	ribosome binding protein 1	4668	231.411	190.5	193.107	188.819	183.477	169.356
ENSRNOG00000005960	RGD1311744	similar to RIKEN cDNA 5830475I06	3591	36.0581	12.4239	54.8197	101.941	95.3805	86.4592
ENSRNOG00000005963	Rab2a	RAB2A, member RAS oncogene family	621	49.2946	70.4023	41.38	60.2498	53.4131	46.9535
ENSRNOG00000005964	Nr4a3	nuclear receptor subfamily 4, group A, member 3	4394	0.456432	0	6.01248	6.45534	5.89625	3.23817
ENSRNOG00000005965	Irak4	interleukin-1 receptor-associated kinase 4	3994	11.8672	24.8479	5.6588	4.8415	5.54941	6.15253
ENSRNOG00000005970	Lrrc1	leucine rich repeat containing 1	2966	58.4232	86.9675	50.5756	36.8492	43.0079	32.0579
ENSRNOG00000005971	Gpr176	G protein-coupled receptor 176	3824	1.36929	0	6.01248	11.5658	7.63044	6.80016
ENSRNOG00000005975	LOC100362027	ribosomal protein L30-like	348	53.4025	0	222.462	200.653	169.604	188.462
ENSRNOG00000005981	Nt5c3a	5'-nucleotidase, cytosolic IIIA	2016	6.39004	4.14131	17.3301	30.9318	18.0356	18.7814
ENSRNOG00000005982	C1d	C1D nuclear receptor co-repressor	3245	295.768	525.946	235.901	264.669	288.222	305.683
ENSRNOG00000005985	Kcnma1	potassium calcium-activated channel subfamily M alpha 1	4751	18.7137	57.9783	19.4521	32.8146	34.337	38.2104
ENSRNOG00000005987	Suox	sulfite oxidase	2192	35.1452	33.1305	36.7822	37.1182	39.5395	35.9437
ENSRNOG00000005988	Arl8a	ADP-ribosylation factor like GTPase 8A	1707	100.871	66.261	352.968	415.293	327.762	359.761
ENSRNOG00000005990	Wdsub1	WD repeat, sterile alpha motif and U-box domain containing 1	2024	20.5394	4.14131	23.3426	34.9664	37.8053	48.2488
ENSRNOG00000005993	Oxsm	3-oxoacyl-ACP synthase, mitochondrial	3103	12.7801	41.4131	17.6838	15.6004	19.7698	14.248
ENSRNOG00000006000	Cdk12	cyclin-dependent kinase 12	5832	120.954	161.511	95.4923	114.582	126.596	120.46
ENSRNOG00000006001	Luc7l2	LUC7-like 2 pre-mRNA splicing factor	2647	217.718	198.783	164.105	215.178	234.809	241.568
ENSRNOG00000006004	Phc2	polyhomeotic homolog 2	3773	15.0622	8.28262	32.5381	41.9597	32.6028	35.9437
ENSRNOG00000006019	G0s2	G0/G1switch 2	729	5.47718	0	17.6838	40.6148	9.71147	16.1909
ENSRNOG00000006025	Lamb3	laminin subunit beta 3	4140	23.7344	8.28262	20.5132	26.0903	37.1117	47.6011
ENSRNOG00000006027	Eif2ak4	eukaryotic translation initiation factor 2 alpha kinase 4	8976	54.7718	74.5436	37.4896	58.636	48.2105	50.8393
ENSRNOG00000006028	Tubgcp6	tubulin, gamma complex associated protein 6	6444	2.28216	0	2.8294	4.30356	7.2836	6.80016
ENSRNOG00000006037	Snap25	synaptosomal-associated protein 25	2115	171.162	74.5436	227.059	133.41	67.6334	74.4779
ENSRNOG00000006048	Ezh2	enhancer of zeste 2 polycomb repressive complex 2 subunit	2794	135.56	422.414	132.982	163.266	214.693	201.414
ENSRNOG00000006049	Rfx1	regulatory factor X1	4156	19.1701	8.28262	30.4161	29.587	29.1344	30.4388
ENSRNOG00000006050	Med19	mediator complex subunit 19	2592	101.784	86.9675	116.713	109.203	117.578	99.4119
ENSRNOG00000006051	AABR07016841.1		309	1.82573	0	1.06103	13.4486	11.7925	9.3907
ENSRNOG00000006052	Sulf2	sulfatase 2	4172	21.9087	24.8479	33.9528	0	0	0.323817
ENSRNOG00000006062	Hs1bp3	HCLS1 binding protein 3	3037	19.6266	37.2718	17.3301	22.5937	15.9546	27.2006
ENSRNOG00000006063	Phf21a	PHD finger protein 21A	2729	126.432	33.1305	105.395	105.437	121.74	128.555
ENSRNOG00000006067	Aifm1	apoptosis inducing factor, mitochondria associated 1	2242	50.6639	45.5544	36.0749	37.6561	37.1117	36.9152
ENSRNOG00000006068	Tmem117	transmembrane protein 117	2229	19.6266	8.28262	35.7212	36.0423	25.666	33.3532
ENSRNOG00000006069	Eif2ak3	eukaryotic translation initiation factor 2 alpha kinase 3	4491	15.0622	28.9892	16.2691	34.4285	20.4634	18.4576
ENSRNOG00000006075	Fez1	fasciculation and elongation protein zeta 1	1683	64.8133	4.14131	104.688	123.458	104.051	102.326
ENSRNOG00000006077	Snx5	sorting nexin 5	2095	81.2448	4.14131	87.0041	172.411	161.28	154.461
ENSRNOG00000006086	Lynx1	Ly6/neurotoxin 1	3799	167.967	128.381	101.858	19.366	29.1344	23.9625
ENSRNOG00000006087	Rnf20	ring finger protein 20	4358	116.846	157.37	88.7725	110.01	110.294	104.593
ENSRNOG00000006094	Cd44	CD44 molecule (Indian blood group)	3973	0	0	0	5.37945	6.93676	4.20962
ENSRNOG00000006102	Pole4	DNA polymerase epsilon 4, accessory subunit	2603	29.6681	53.837	31.4771	39.001	28.7876	25.2577
ENSRNOG00000006103	Tbc1d31	TBC1 domain family, member 31	3727	37.8838	24.8479	31.4771	42.2287	43.3548	42.42
ENSRNOG00000006110	Jph1	junctophilin 1	4463	13.6929	16.5652	12.025	0.268972	0.346838	0
ENSRNOG00000006112	LOC102554315	zinc finger protein 596-like	1233	8.6722	8.28262	5.30513	4.57253	5.89625	5.18107
ENSRNOG00000006116	Hk2	hexokinase 2	5432	199.917	381.001	137.226	15.6004	17.6887	23.9625
ENSRNOG00000006118	Klf10	Kruppel-like factor 10	2993	78.5062	24.8479	80.9916	107.051	66.9397	68.6492
ENSRNOG00000006126	Nup88	nucleoporin 88	2412	97.6764	99.3915	131.567	146.859	151.221	136.003
ENSRNOG00000006130	Rab5b	RAB5B, member RAS oncogene family	3250	44.2739	57.9783	61.1858	96.5611	57.922	59.5824
ENSRNOG00000006136	Pdpk1	3-phosphoinositide dependent protein kinase-1	1879	20.9959	8.28262	40.319	63.7465	47.8637	38.8581
ENSRNOG00000006137	Arid1a	AT-rich interaction domain 1A	7932	67.5519	70.4023	69.674	76.6572	75.2639	71.8874
ENSRNOG00000006139	Stx18	syntaxin 18	1492	18.7137	8.28262	22.9889	22.5937	26.7065	22.0196
ENSRNOG00000006143	Ngly1	N-glycanase 1	2451	31.0373	8.28262	31.1234	39.539	33.6433	39.1819
ENSRNOG00000006146	Trim54	tripartite motif-containing 54	1548	123.693	260.903	130.86	24.2075	33.6433	26.2292
ENSRNOG00000006148	RGD1310352	similar to HTGN29 protein; keratinocytes associated transmembrane protein 2	2410	16.4315	0	55.527	153.852	53.7599	56.0204
ENSRNOG00000006170	Bach2	BTB domain and CNC homolog 2	3754	3.19502	8.28262	2.8294	8.87609	8.67095	9.3907
ENSRNOG00000006178	Dync1h1	dynein cytoplasmic 1 heavy chain 1	17600	174.357	352.011	107.517	68.8569	136.654	117.869
ENSRNOG00000006180	Pum2	pumilio RNA-binding family member 2	6207	377.469	405.848	401.775	477.695	451.583	426.143
ENSRNOG00000006185	Etaa1	Ewing tumor-associated antigen 1	3260	7.75934	8.28262	3.18308	3.49664	3.81522	4.20962
ENSRNOG00000006197	Calu	calumenin	3410	159.751	198.783	385.86	591.201	420.715	427.439
ENSRNOG00000006199	Ispd	isoprenoid synthase domain containing	2923	5.47718	8.28262	6.36615	4.8415	2.42787	4.20962
ENSRNOG00000006200	St18	suppression of tumorigenicity 18	5691	4.56432	4.14131	2.47573	6.99328	6.93676	7.44779
ENSRNOG00000006204	Slc30a3	solute carrier family 30 member 3	1959	560.042	182.218	485.596	303.67	369.729	386.314
ENSRNOG00000006206	Tmem106b	transmembrane protein 106B	2294	59.3361	66.261	77.4549	136.369	166.829	190.404
ENSRNOG00000006209	Mbd6	methyl-CpG binding domain protein 6	3977	11.4108	0	10.2566	16.6763	11.7925	12.3051
ENSRNOG00000006217	Wiz	widely-interspaced zinc finger motifs	3960	21.9087	4.14131	36.4285	62.4016	56.8814	60.23
ENSRNOG00000006221	Uba3	ubiquitin-like modifier activating enzyme 3	2165	34.6888	91.1088	24.7573	34.6974	35.0306	23.3148
ENSRNOG00000006226	Cacng2	calcium voltage-gated channel auxiliary subunit gamma 2	2858	132.365	62.1197	118.835	31.2008	20.8103	12.9527
ENSRNOG00000006228	Pdia4	protein disulfide isomerase family A, member 4	2329	34.2324	70.4023	22.2815	15.6004	9.36463	8.09543
ENSRNOG00000006236	Dsn1	DSN1 homolog, MIS12 kinetochore complex component	3232	2.28216	8.28262	2.12205	5.91739	2.7747	3.88581
ENSRNOG00000006238	Traf2	Tnf receptor-associated factor 2	2070	25.1037	82.8262	18.3911	9.95198	10.4051	11.9812
ENSRNOG00000006241	March7	membrane associated ring-CH-type finger 7	2635	2.28216	0	1.76838	4.03459	5.20257	4.20962
ENSRNOG00000006244	Lztfl1	leucine zipper transcription factor-like 1	1434	6.84647	4.14131	13.086	18.8281	16.9951	14.8956
ENSRNOG00000006247	Copa	coatomer protein complex subunit alpha	4432	347.801	256.761	286.477	336.754	313.195	298.236
ENSRNOG00000006248	Trim37	tripartite motif-containing 37	3603	111.369	302.316	88.0651	99.5198	110.641	101.355
ENSRNOG00000006255	Nipal4	NIPA-like domain containing 4	3265	6.39004	12.4239	3.89043	1.88281	2.08103	1.61909
ENSRNOG00000006261	Papolg	poly(A) polymerase gamma	3725	25.1037	8.28262	22.6352	25.5524	17.6887	20.0767
ENSRNOG00000006283	LOC100362400	60S ribosomal protein L13-like	712	146.971	16.5652	390.457	338.905	334.005	404.124
ENSRNOG00000006285	Tlk2	tousled-like kinase 2	3686	142.863	165.652	141.824	127.762	150.875	137.298
ENSRNOG00000006296	Six6	SIX homeobox 6	3999	12.7801	4.14131	7.78085	5.11048	8.67095	8.41925
ENSRNOG00000006298	Cpne3	copine 3	2752	32.8631	45.5544	27.233	35.7733	36.7648	30.115
ENSRNOG00000006302	Gclc	glutamate-cysteine ligase, catalytic subunit	3045	20.9959	24.8479	25.4646	57.5601	23.585	34.0008
ENSRNOG00000006304	Mdm2	MDM2 proto-oncogene	2930	134.647	107.674	138.641	88.7609	86.3627	92.2879
ENSRNOG00000006305	Slc38a2	solute carrier family 38, member 2	4635	651.784	120.098	774.902	835.428	837.614	841.277
ENSRNOG00000006320	Ptges	prostaglandin E synthase	1254	31.0373	74.5436	22.2815	3.49664	4.16206	7.44779
ENSRNOG00000006324	Trpc6	transient receptor potential cation channel, subfamily C, member 6	3432	3.65145	8.28262	4.95145	4.30356	6.58992	2.26672
ENSRNOG00000006326	Atraid	all-trans retinoic acid-induced differentiation factor	1029	49.2946	20.7066	48.4535	93.6024	75.9575	84.5163
ENSRNOG00000006328	Wwp1	WW domain containing E3 ubiquitin protein ligase 1	3051	31.9502	49.6957	30.0624	31.4698	35.7243	28.1721
ENSRNOG00000006329	Peli1	pellino E3 ubiquitin protein ligase 1	2383	11.4108	33.1305	9.19556	6.99328	6.24308	6.15253
ENSRNOG00000006330	Elf3	E74-like factor 3	2054	7.30291	8.28262	6.71983	8.87609	3.12154	3.88581
ENSRNOG00000006336	Fyco1	FYVE and coiled-coil domain containing 1	7886	42.4481	12.4239	28.294	38.1941	47.17	47.9249
ENSRNOG00000006338	Lrp6	LDL receptor related protein 6	5634	16.888	41.4131	14.5007	12.6417	13.1798	10.686
ENSRNOG00000006340	Memo1	mediator of cell motility 1	1321	65.7261	33.1305	61.8932	90.3747	73.5297	70.5921
ENSRNOG00000006345	Sec61b	Sec61 translocon beta subunit	562	55.2282	12.4239	128.03	182.094	135.614	134.708
ENSRNOG00000006350	Tle6	transducin-like enhancer of split 6	1999	8.21577	16.5652	8.48821	4.8415	7.63044	10.686
ENSRNOG00000006353	Large2	LARGE xylosyl- and glucuronyltransferase 2	2396	0.912863	0	9.54923	38.1941	9.36463	11.9812
ENSRNOG00000006355	Akap8l	A-kinase anchoring protein 8 like	2089	100.415	115.957	53.405	46.2633	55.4941	56.3442
ENSRNOG00000006357	Sgip1	SH3-domain GRB2-like (endophilin) interacting protein 1	2484	16.888	12.4239	8.84188	5.37945	5.20257	8.41925
ENSRNOG00000006359	Galk1	galactokinase 1	1324	320.871	1362.49	218.571	137.176	169.604	127.584
ENSRNOG00000006364	Dld	dihydrolipoamide dehydrogenase	2610	119.585	91.1088	102.212	111.086	84.6285	90.6688
ENSRNOG00000006369	Alg2	ALG2, alpha-1,3/1,6-mannosyltransferase	3023	52.0332	33.1305	53.405	66.4362	60.6967	66.3825
ENSRNOG00000006375	Vdac1	voltage-dependent anion channel 1	1800	66.639	49.6957	135.811	199.847	132.839	142.156
ENSRNOG00000006378	Mga	MGA, MAX dimerization protein	9398	141.037	318.881	100.797	73.6985	112.376	105.241
ENSRNOG00000006380	Srsf6	serine and arginine rich splicing factor 6	3513	122.78	202.924	145.007	175.639	152.956	152.518
ENSRNOG00000006388	Pygl	glycogen phosphorylase L	2878	25.5602	49.6957	24.7573	22.5937	31.5623	27.8483
ENSRNOG00000006391	Smarcad1	SWI/SNF-related, matrix-associated actin-dependent regulator of chromatin, subfamily a, containing DEAD/H box 1`	4795	20.9959	16.5652	27.5867	44.1115	30.5217	27.8483
ENSRNOG00000006392	Xrcc6	X-ray repair cross complementing 6	2202	164.772	82.8262	160.569	128.031	127.29	132.441
ENSRNOG00000006393	Sirt6	sirtuin 6	1666	17.8008	0	30.7697	41.9597	31.9091	45.3344
ENSRNOG00000006399	Synj2bp	synaptojanin 2 binding protein	5811	119.129	74.5436	130.152	121.038	113.069	118.193
ENSRNOG00000006400	Tbc1d14	TBC1 domain family, member 14	5289	15.5187	4.14131	34.6602	42.4976	32.6028	34.0008
ENSRNOG00000006403	Nectin1	nectin cell adhesion molecule 1	5214	17.8008	4.14131	20.8668	30.6629	23.9318	19.7528
ENSRNOG00000006410	Akap5	A-kinase anchoring protein 5	2700	8.6722	8.28262	6.01248	4.57253	6.58992	6.15253
ENSRNOG00000006412	Zhx1	zinc fingers and homeoboxes 1	4529	61.1618	128.381	51.2829	90.6437	81.1601	64.7634
ENSRNOG00000006418	Samhd1	SAM and HD domain containing deoxynucleoside triphosphate triphosphohydrolase 1	2932	23.7344	8.28262	21.2205	14.7935	16.3014	22.0196
ENSRNOG00000006419	Aven	apoptosis and caspase activation inhibitor	1059	27.8423	41.4131	52.3439	27.1662	23.2381	23.6387
ENSRNOG00000006420	Rbm38	RNA binding motif protein 38	1689	16.4315	0	38.9043	35.2354	27.747	24.2863
ENSRNOG00000006426	Syt1	synaptotagmin 1	4480	734.398	782.708	399.299	494.102	484.186	411.572
ENSRNOG00000006432	Trnt1	tRNA nucleotidyl transferase 1	2224	30.1245	12.4239	21.9279	29.318	24.9723	23.3148
ENSRNOG00000006435	Tor1b	torsin family 1, member B	2922	90.3735	534.229	85.2357	41.4218	34.6838	37.239
ENSRNOG00000006440	Ift27	intraflagellar transport 27	1021	71.2033	28.9892	79.2232	37.6561	38.499	36.5913
ENSRNOG00000006444	Fkbp4	FK506 binding protein 4	2845	146.971	186.359	130.152	124.534	124.862	118.841
ENSRNOG00000006460	Amdhd2	amidohydrolase domain containing 2	1472	19.1701	57.9783	14.8544	17.2142	23.585	21.0481
ENSRNOG00000006462	Ero1a	endoplasmic reticulum oxidoreductase 1 alpha	2333	78.9627	41.4131	66.4909	75.8502	44.3953	53.7536
ENSRNOG00000006467	Eif2b2	eukaryotic translation initiation factor 2B subunit beta	2416	287.095	62.1197	269.501	216.523	251.111	241.244
ENSRNOG00000006469	Cdk2	cyclin dependent kinase 2	2193	7.30291	0	19.4521	34.6974	21.8508	23.3148
ENSRNOG00000006471	Pvalb	parvalbumin	537	9.12863	12.4239	15.208	0	0	0
ENSRNOG00000006472	Hspa2	heat shock protein family A member 2	2499	18.7137	37.2718	19.4521	13.4486	15.9546	15.867
ENSRNOG00000006483	Heatr5a	HEAT repeat containing 5A	7710	45.1867	62.1197	45.6241	74.2364	67.2866	65.4111
ENSRNOG00000006485	Topors	TOP1 binding arginine/serine rich protein	4691	115.934	103.533	106.456	101.403	96.7678	97.1451
ENSRNOG00000006487	Casp8ap2	caspase 8 associated protein 2	7371	102.697	153.228	97.968	89.0299	91.2184	91.9641
ENSRNOG00000006490	Neo1	neogenin 1	4682	62.5311	62.1197	38.9043	54.3324	45.7826	32.0579
ENSRNOG00000006494	Tubg2	tubulin, gamma 2	1615	34.2324	4.14131	22.9889	39.001	32.2559	37.5628
ENSRNOG00000006499	Cops5	COP9 signalosome subunit 5	1507	57.5104	103.533	60.8321	66.4362	70.0613	63.1443
ENSRNOG00000006500	Snf8	SNF8, ESCRT-II complex subunit	898	134.647	107.674	137.226	132.603	122.087	113.336
ENSRNOG00000006505	Borcs5	BLOC-1 related complex subunit 5	1817	5.02075	0	7.78085	5.91739	9.36463	7.12398
ENSRNOG00000006508	Thnsl2	threonine synthase-like 2	1811	3.65145	0	11.3176	9.14506	5.20257	8.74306
ENSRNOG00000006509	Srgap3	SLIT-ROBO Rho GTPase activating protein 3	5621	5.02075	8.28262	2.8294	1.07589	1.38735	3.88581
ENSRNOG00000006513	Borcs6	BLOC-1 related complex subunit 6	1854	131.452	149.087	103.981	86.0712	97.1147	92.6117
ENSRNOG00000006514	Vezt	vezatin, adherens junctions transmembrane protein	2879	18.7137	0	27.9403	49.7599	36.418	32.0579
ENSRNOG00000006519	Tmem107	transmembrane protein 107	1038	16.888	28.9892	57.2954	41.9597	30.8686	37.239
ENSRNOG00000006523	Atl2	atlastin GTPase 2	4043	22.3651	41.4131	19.4521	9.14506	10.752	11.9812
ENSRNOG00000006532	H3f3b	H3 histone family member 3B	1655	728.921	906.947	842.808	996.274	835.88	906.688
ENSRNOG00000006534	Crbn	cereblon	2257	22.8216	8.28262	25.1109	29.318	24.6255	22.991
ENSRNOG00000006539	Pex16	peroxisomal biogenesis factor 16	1406	28.2988	62.1197	25.4646	44.9184	36.0712	32.7055
ENSRNOG00000006541	Nup107	nucleoporin 107	3096	26.9295	37.2718	20.8668	95.2163	25.666	24.6101
ENSRNOG00000006542	Atp6v0c	ATPase H+ transporting V0 subunit C	1151	651.328	906.947	808.855	606.533	611.822	678.397
ENSRNOG00000006545	Sept7	septin 7	2533	107.261	115.957	121.664	140.673	120.353	143.127
ENSRNOG00000006551	Dcaf15	DDB1 and CUL4 associated factor 15	2240	8.6722	0	25.4646	24.2075	24.9723	32.0579
ENSRNOG00000006554	Fam149b1	family with sequence similarity 149, member B1	2319	13.2365	0	22.6352	27.1662	21.8508	22.991
ENSRNOG00000006557	Cyfip2	cytoplasmic FMR1 interacting protein 2	6584	188.963	136.663	175.423	159.232	160.933	180.366
ENSRNOG00000006559	Akap8	A-kinase anchoring protein 8	3502	44.2739	74.5436	23.3426	18.0212	21.8508	23.6387
ENSRNOG00000006565	Fstl4	follistatin-like 4	2811	3.65145	12.4239	4.2441	0.268972	0.346838	0
ENSRNOG00000006576	Bms1	BMS1 ribosome biogenesis factor	4220	139.212	318.881	107.871	113.775	122.781	106.86
ENSRNOG00000006587	Setd3	SET domain containing 3	1791	24.1909	37.2718	18.0374	20.4419	15.2609	13.6003
ENSRNOG00000006593	Grpel1	GrpE-like 1, mitochondrial	1146	104.066	70.4023	92.3092	101.941	100.583	92.6117
ENSRNOG00000006595	Htr3a	5-hydroxytryptamine receptor 3A	2002	64.3569	49.6957	36.7822	86.6091	96.0741	84.8401
ENSRNOG00000006604	Thy1	Thy-1 cell surface antigen	1328	43.8174	161.511	22.9889	26.8972	24.2787	16.8385
ENSRNOG00000006608	Tmem70	transmembrane protein 70	1766	26.0166	16.5652	29.7087	40.6148	35.0306	43.3915
ENSRNOG00000006615	Mtap	methylthioadenosine phosphorylase	5220	23.7344	28.9892	28.6477	40.6148	28.0939	37.5628
ENSRNOG00000006619	Dnajc9	DnaJ heat shock protein family (Hsp40) member C9	1640	190.332	149.087	245.097	249.068	247.296	270.387
ENSRNOG00000006622	Cry1	cryptochrome circadian clock 1	2922	85.8091	41.4131	64.3689	74.7743	65.2056	70.2683
ENSRNOG00000006632	Rps6ka3	ribosomal protein S6 kinase A3	6557	26.473	20.7066	23.3426	29.318	23.2381	23.3148
ENSRNOG00000006636	Otud6b	OTU domain containing 6B	2420	39.2531	24.8479	28.294	28.5111	35.3775	27.5245
ENSRNOG00000006639	Scn9a	sodium voltage-gated channel alpha subunit 9	9302	21.4523	4.14131	22.9889	133.41	148.794	145.394
ENSRNOG00000006642	Yipf6	Yip1 domain family, member 6	4395	21.4523	33.1305	32.1844	55.1394	47.8637	32.3817
ENSRNOG00000006644	Kdm4c	lysine demethylase 4C	4441	4.56432	4.14131	3.18308	5.91739	1.73419	3.88581
ENSRNOG00000006646	Vopp1	vesicular, overexpressed in cancer, prosurvival protein 1	2883	27.3859	12.4239	34.3065	37.9251	29.4812	31.4103
ENSRNOG00000006649	Thrb	thyroid hormone receptor beta	6562	126.432	24.8479	112.469	3.76561	3.12154	4.20962
ENSRNOG00000006652	Ddx1	DEAD-box helicase 1	2502	315.851	173.935	354.029	352.623	393.661	380.161
ENSRNOG00000006653	Slc38a4	solute carrier family 38, member 4	4014	450.042	517.664	403.543	222.978	250.417	266.178
ENSRNOG00000006655	Plrg1	pleiotropic regulator 1	1782	91.7427	49.6957	87.3578	89.0299	81.1601	81.2781
ENSRNOG00000006661	Rad51c	RAD51 paralog C	2350	1.36929	4.14131	2.12205	4.30356	5.54941	5.50489
ENSRNOG00000006663	Usp2	ubiquitin specific peptidase 2	2552	14.1494	0	54.8197	75.0433	34.6838	45.0106
ENSRNOG00000006670	Rai2	retinoic acid induced 2	2564	30.1245	12.4239	20.5132	17.4832	14.914	23.9625
ENSRNOG00000006674	Rflnb	refilin B	1360	56.1411	37.2718	60.4785	62.9396	59.6561	67.6778
ENSRNOG00000006681	Rdh10	retinol dehydrogenase 10	2946	5.47718	4.14131	15.208	22.3247	18.3824	19.7528
ENSRNOG00000006689	Chd7	chromodomain helicase DNA binding protein 7	9883	100.415	74.5436	81.699	71.8156	101.624	94.5546
ENSRNOG00000006695	Rbck1	RANBP2-type and C3HC4-type zinc finger containing 1	2460	125.519	82.8262	100.797	54.8704	62.4308	65.4111
ENSRNOG00000006697	Tmem55a	transmembrane protein 55A	2440	31.0373	4.14131	37.8432	50.5668	40.2332	45.3344
ENSRNOG00000006698	Rab33a	RAB33A, member RAS oncogene family	1357	8.6722	0	23.3426	42.7666	34.6838	32.3817
ENSRNOG00000006699	Mlh3	mutL homolog 3	5511	10.4979	12.4239	12.3786	17.2142	14.5672	17.4861
ENSRNOG00000006700	Wdyhv1	WDYHV motif containing 1	1670	3.19502	0	8.84188	8.87609	6.24308	7.44779
ENSRNOG00000006705	Mkks	McKusick-Kaufman syndrome	2968	139.668	74.5436	195.582	111.355	121.046	117.869
ENSRNOG00000006717	Ankrd26	ankyrin repeat domain 26	6790	27.3859	41.4131	18.3911	23.9385	25.3192	23.3148
ENSRNOG00000006718	Rbm33	RNA binding motif protein 33	3734	16.888	8.28262	9.90291	12.3727	18.0356	19.429
ENSRNOG00000006719	Zfp618	zinc finger protein 618	3135	10.9544	4.14131	15.208	11.2968	14.5672	12.3051
ENSRNOG00000006720	Rnpep	arginyl aminopeptidase	2332	76.6805	12.4239	161.276	142.824	149.834	164.175
ENSRNOG00000006721	AABR07049064.1		948	4.10788	0	4.2441	4.03459	3.46838	3.88581
ENSRNOG00000006726	Zfp9	zinc finger protein 9	2292	5.02075	16.5652	3.18308	5.11048	6.24308	3.23817
ENSRNOG00000006727	Dtd2	D-tyrosyl-tRNA deacylase 2	1304	5.47718	0	7.78085	14.5245	13.1798	9.3907
ENSRNOG00000006731	Spc25	SPC25, NDC80 kinetochore complex component	1253	93.112	182.218	99.3827	179.674	238.278	237.358
ENSRNOG00000006733	Srgap2	SLIT-ROBO Rho GTPase activating protein 2	4328	73.0291	91.1088	57.6491	55.9463	70.755	83.221
ENSRNOG00000006738	Fbxo32	F-box protein 32	3179	138.755	236.055	141.824	248.531	218.161	204.652
ENSRNOG00000006740	Gatsl3	GATS protein-like 3	1584	17.3444	24.8479	10.2566	5.37945	6.58992	6.47634
ENSRNOG00000006744	Acyp1	acylphosphatase 1	702	262.905	62.1197	252.17	284.842	271.574	277.835
ENSRNOG00000006747	Cc2d1a	coiled-coil and C2 domain containing 1A	3399	21.9087	70.4023	14.147	22.5937	26.7065	23.3148
ENSRNOG00000006749	Tmtc3	transmembrane and tetratricopeptide repeat containing 3	6077	110.456	37.2718	131.567	175.639	170.297	169.68
ENSRNOG00000006751	Psmd6	proteasome 26S subunit, non-ATPase 6	1361	416.722	1287.95	365.7	347.781	367.301	388.904
ENSRNOG00000006753	Tgm3	transglutaminase 3	2671	48.3817	41.4131	17.3301	3.22767	2.42787	7.77161
ENSRNOG00000006756	Maged1	MAGE family member D1	3342	204.481	381.001	303.1	336.216	295.506	298.883
ENSRNOG00000006762	LOC100359574	NHP2 non-histone chromosome protein 2-like 1-like	602	62.9876	16.5652	43.5021	31.7388	39.1927	33.677
ENSRNOG00000006763	Rbm18	RNA binding motif protein 18	2472	13.6929	20.7066	22.2815	41.1528	19.0761	27.5245
ENSRNOG00000006766	Laptm4b	lysosomal protein transmembrane 4 beta	1845	232.78	285.75	212.559	199.309	217.121	221.491
ENSRNOG00000006770	Brd4	bromodomain containing 4	7098	416.266	149.087	425.825	395.121	419.327	437.801
ENSRNOG00000006778	Mmp19	matrix metallopeptidase 19	2005	5.47718	37.2718	4.2441	0.537945	4.16206	1.29527
ENSRNOG00000006779	Crot	carnitine O-octanoyltransferase	2745	18.2573	12.4239	42.7947	49.222	51.6789	51.4869
ENSRNOG00000006784	Sema4f	ssemaphorin 4F	3976	24.1909	12.4239	17.6838	16.4073	11.4457	13.9241
ENSRNOG00000006785	Dcaf8	DDB1 and CUL4 associated factor 8	3023	14.6058	45.5544	7.0735	19.366	15.6077	11.0098
ENSRNOG00000006787	Dhcr24	24-dehydrocholesterol reductase	3865	75.7676	62.1197	111.054	125.61	145.672	107.183
ENSRNOG00000006789	Ddit3	DNA-damage inducible transcript 3	925	63.9004	62.1197	50.9292	35.5044	25.3192	32.7055
ENSRNOG00000006792	Cep57	centrosomal protein 57	2501	205.851	103.533	150.312	154.659	175.153	186.842
ENSRNOG00000006795	Apmap	adipocyte plasma membrane associated protein	2400	12.3237	12.4239	33.5991	37.1182	29.1344	28.4959
ENSRNOG00000006797	Zfp280c	zinc finger protein 280C	3381	15.0622	28.9892	13.086	8.06917	8.67095	13.2765
ENSRNOG00000006800	Tmem246	transmembrane protein 246	1770	72.1162	24.8479	59.7711	46.5322	53.7599	59.2585
ENSRNOG00000006803	Dnajc10	DnaJ heat shock protein family (Hsp40) member C10	4141	199.461	236.055	217.51	244.496	235.503	227.967
ENSRNOG00000006810	Lancl2	LanC like 2	1740	6.39004	12.4239	4.2441	2.68972	4.16206	2.91435
ENSRNOG00000006813	Sumf1	sulfatase modifying factor 1	2497	31.4938	24.8479	44.9168	57.0222	52.0257	47.6011
ENSRNOG00000006816	Ubr5	ubiquitin protein ligase E3 component n-recognin 5	7293	297.137	654.327	218.571	159.77	222.323	226.024
ENSRNOG00000006818	Arl6ip5	ADP-ribosylation factor like GTPase 6 interacting protein 5	1242	19.1701	12.4239	35.7212	48.415	42.6611	34.6484
ENSRNOG00000006827	Tmem198b	transmembrane protein 198b	2637	8.6722	4.14131	12.3786	13.1797	12.833	12.3051
ENSRNOG00000006828	Baz1a	bromodomain adjacent to zinc finger domain, 1A	4566	161.577	182.218	181.789	150.625	152.262	154.137
ENSRNOG00000006832	Zdhhc5	zinc finger, DHHC-type containing 5	2679	12.7801	28.9892	9.90291	9.41404	8.67095	7.77161
ENSRNOG00000006833	Rb1cc1	RB1-inducible coiled-coil 1	7197	190.332	227.772	177.191	161.383	179.315	182.633
ENSRNOG00000006839	Arl5a	ADP-ribosylation factor like GTPase 5A	2843	4.10788	4.14131	7.78085	24.4765	18.3824	23.9625
ENSRNOG00000006844	Dnajc14	DnaJ heat shock protein family (Hsp40) member C14	2936	10.9544	8.28262	16.9764	36.5803	29.8281	25.5816
ENSRNOG00000006850	Ovol2	ovo-like zinc finger 2	1232	1.36929	0	10.2566	16.4073	8.67095	11.6574
ENSRNOG00000006853	Elavl2	ELAV like RNA binding protein 2	5309	164.772	186.359	125.201	226.475	229.607	204.652
ENSRNOG00000006858	Pyurf	PIGY upstream reading frame	2474	24.6473	20.7066	13.7933	6.99328	7.63044	10.686
ENSRNOG00000006859	Insig1	insulin induced gene 1	2420	36.5145	20.7066	44.5631	141.48	43.7016	47.2773
ENSRNOG00000006864	Scaper	S-phase cyclin A-associated protein in the ER	5268	151.079	140.805	128.384	129.645	156.077	166.766
ENSRNOG00000006865	Laptm4a	lysosomal protein transmembrane 4 alpha	1872	324.066	86.9675	651.47	810.952	713.099	751.256
ENSRNOG00000006870	Mtdh	metadherin	2231	458.257	165.652	386.213	336.216	462.335	442.658
ENSRNOG00000006871	Slc25a14	solute carrier family 25 member 14	1801	17.3444	8.28262	12.7323	14.2555	17.3419	15.5432
ENSRNOG00000006877	Efnb1	ephrin B1	3263	16.888	12.4239	17.3301	62.9396	41.2737	31.0864
ENSRNOG00000006888	Gcfc2	GC-rich sequence DNA-binding factor 2	2583	3.19502	20.7066	2.47573	4.8415	4.50889	5.18107
ENSRNOG00000006893	Ppm1k	protein phosphatase, Mg2+/Mn2+ dependent, 1K	2714	21.9087	53.837	17.3301	10.4899	12.4862	11.0098
ENSRNOG00000006894	Tor1a	torsin family 1, member A	1528	32.4066	8.28262	29.355	27.7042	21.8508	18.4576
ENSRNOG00000006895	Vps53	VPS53 GARP complex subunit	2806	55.6847	49.6957	68.613	50.5668	68.6739	67.0301
ENSRNOG00000006898	Mrps16	mitochondrial ribosomal protein S16	607	137.386	132.522	88.7725	63.2085	72.1423	70.5921
ENSRNOG00000006899	Akap14	A-kinase anchoring protein 14	1852	18.2573	28.9892	12.025	0.806917	1.38735	2.91435
ENSRNOG00000006901	Cd320	CD320 molecule	1304	120.954	124.239	96.1997	146.052	141.163	136.327
ENSRNOG00000006905	Hectd1	HECT domain E3 ubiquitin protein ligase 1	8296	295.768	815.838	276.574	247.724	324.987	303.417
ENSRNOG00000006911	Sptb	spectrin, beta, erythrocytic	7313	12.7801	16.5652	5.6588	3.76561	4.85573	2.91435
ENSRNOG00000006913	Rpain	RPA interacting protein	769	5.02075	0	16.2691	12.6417	8.32411	15.867
ENSRNOG00000006916	Sardh	sarcosine dehydrogenase	4112	48.3817	20.7066	49.1609	35.5044	42.3142	41.4486
ENSRNOG00000006921	Rbl1	RB transcriptional corepressor like 1	3000	15.5187	28.9892	15.9154	14.7935	22.1976	25.2577
ENSRNOG00000006924	Tmem125	transmembrane protein 125	2189	12.3237	0	4.2441	5.64842	5.89625	4.20962
ENSRNOG00000006925	Zfp786	zinc finger protein 786	4257	15.9751	0	14.8544	13.4486	13.1798	13.6003
ENSRNOG00000006929	Hnrnpll	heterogeneous nuclear ribonucleoprotein L-like	1776	7.75934	24.8479	16.6227	29.8559	14.914	22.991
ENSRNOG00000006934	Acvr1b	activin A receptor type 1B	4516	22.8216	12.4239	32.8918	40.6148	31.5623	27.5245
ENSRNOG00000006939	Ndufa7	NADH:ubiquinone oxidoreductase subunit A7	474	170.249	37.2718	170.471	183.977	196.31	187.49
ENSRNOG00000006941	Thumpd3	THUMP domain containing 3	1979	9.12863	8.28262	11.6713	13.7176	9.36463	11.3336
ENSRNOG00000006943	Zcchc10	zinc finger CCHC-type containing 10	966	25.5602	20.7066	37.8432	25.8214	24.2787	27.8483
[truncated: 7,621 more rows]
